# Supplementary material for: Burst kinetics and CNNM binding are evolutionarily conserved properties of phosphatases of regenerating liver
Source: J Biol Chem. 2023 Feb 22;299(4):103055. doi: 10.1016/j.jbc.2023.103055 (PMC10040874; doi:10.1016/j.jbc.2023.103055)
Supplement: Supporting information [file mmc1.xlsx]

## Sheet: PRLs
Analysis according to Bender, M. L., Kezdy, F. J., and Wedler, F. C. (1967) Alpha-chymotrypsin: enzyme concentration and kinetics. J Chem Educ 44, 84-88	hPRL2						Danio						C.elegans						Drosophila						Galdieria						Reticulomyxa						Acytostelium						Monosiga						Naegleria
		A	5.28964e-05	Burstiness	162.1			A	0.000380409	Burstiness	35.8654			A	0.0001978	Burstiness	47.2538			A	0.00103532	Burstiness	19.3168			A	0.000895209	Burstiness	0			A	0.000303877	Burstiness	4.18449			A	0.00179941	Burstiness	5.4887			A	0.0005408	Burstiness	53.4864
		B	2.42999					B	2.39626					B	2.20773					B	2.06951					B	0					B	1.29367					B	2.33672					B	3.17319
		b	0.00352862					b	0.00569366					b	0.00423368					b	0.00966368					b	0					b	0.000982919					b	0.0042266					b	0.00911556
		time_offset	138.627					time_offset	82.1467					time_offset	114.45					time_offset	69.3419					time_offset	302.19					time_offset	77.6542					time_offset	65.2184					time_offset	64.3375
		Total error	0.0118586					Total error	0.0111788					Total error	0.013659					Total error	0.0127776					Total error	0.275783					Total error	0.0168246					Total error	0.157591					Total error	0.0147976
		Offset (µM)	0.045					Offset (µM)	0.045					Offset (µM)	0.045					Offset (µM)	0.045					Offset (µM)	0.045					Offset (µM)	0.045					Offset (µM)	0.045					Offset (µM)	0.045
	Time (s)	avg RFU	[diFMU]	Fitted curve	Error		Time (s)	avg RFU	[diFMU]	Fitted curve	Error		Time (s)	avg RFU	[diFMU]	Fitted curve	Error		Time (s)	avg RFU	[diFMU]	Fitted curve	Error		Time (s)	avg RFU	[diFMU]	Fitted curve	Error		Time (s)	avg RFU	[diFMU]	Fitted curve	Error		Time (s)	avg RFU	[diFMU]	Fitted curve	Error		Time (s)	avg RFU	[diFMU]	Fitted curve	Error		time (s)
	0	3.26883e+07	1.01942	0.992401	0.0270198		0	31143140	0.971233	0.971417	-0.000183836		0	29673438	0.925399	0.915456	0.0099425		0	3.53752e+07	1.10322	1.12742	-0.0242041		0	1.03989e+07	0.190787	0.315523	-0.124736		0	6.68824e+06	0.205034	0.163666	0.0413681		0	2.64476e+07	0.810776	0.725325	0.0854504		0	4.8076e+07	1.47381	1.48778	-0.0139707		0
	30	3.68044e+07	1.14779	1.14365	0.00413718		30	3.89278e+07	1.21401	1.21853	-0.0045206		30	34882252	1.08784	1.08359	0.00424716		30	4.64043e+07	1.44717	1.42497	0.0222002		30	7793407	0.238914	0.34238	-0.103466		30	7.58999e+06	0.232678	0.20761	0.025068		30	33216078	1.01827	0.990541	0.0277277		30	6.2989e+07	1.93098	1.92635	0.00463169		30
	60	40825836	1.2732	1.27986	-0.00666403		60	4.58556e+07	1.43006	1.42863	0.00142575		60	3.95587e+07	1.23368	1.23239	0.00129552		60	53894128	1.68075	1.65545	0.0252984		60	8.73893e+06	0.2679	0.369236	-0.101336		60	8.58026e+06	0.263036	0.250542	0.0124935		60	40430856	1.23944	1.2306	0.00884304		60	7.46841e+07	2.28951	2.26387	0.0256362		60
	90	4.4593e+07	1.39068	1.40255	-0.0118713		90	5.18102e+07	1.61576	1.60754	0.00822397		90	43617572	1.36026	1.36414	-0.0038749		90	59236356	1.84735	1.83574	0.0116089		90	9.59081e+06	0.294015	0.396092	-0.102077		90	9.63153e+06	0.295263	0.292492	0.00277131		90	4.57234e+07	1.40169	1.4485	-0.0468086		90	8.2658e+07	2.53396	2.52452	0.0094388		90
	120	4.82527e+07	1.50481	1.51308	-0.00826796		120	5.67202e+07	1.76888	1.76014	0.00874117		120	4.73972e+07	1.47813	1.48088	-0.00274889		120	63382508	1.97665	1.97848	-0.00182427		120	1.05314e+07	0.322849	0.422949	-0.100099		120	1.06349e+07	0.326021	0.333487	-0.00746583		120	5.17603e+07	1.58676	1.64688	-0.0601218		120	88801608	2.72229	2.72668	-0.00438923		120
	150	5.13298e+07	1.60078	1.61266	-0.0118865		150	60958552	1.90106	1.89058	0.0104835		150	5.03298e+07	1.56959	1.58441	-0.0148183		150	6.60246e+07	2.05905	2.09311	-0.0340574		150	1.1416e+07	0.349969	0.449805	-0.0998361		150	1.17969e+07	0.361643	0.373556	-0.0119132		150	5.70247e+07	1.74814	1.82806	-0.07992		150	9.38036e+07	2.87563	2.88436	-0.00872538		150
	180	5.40783e+07	1.68649	1.7024	-0.0159135		180	6.44864e+07	1.97108	2.00232	-0.0312436		180	53425452	1.66613	1.6763	-0.0101649		180	6.85597e+07	2.17011	2.18671	-0.0165972		180	12308592	0.377331	0.476661	-0.0993303		180	1.27945e+07	0.392228	0.412726	-0.0204986		180	6.09345e+07	1.898	1.9941	-0.0960994		180	9.73152e+07	2.98328	3.00819	-0.024906		180
	210	56432536	1.75991	1.78329	-0.0233783		210	67283696	2.09832	2.09831	1.14156e-06		210	5.54609e+07	1.72961	1.75793	-0.0283233		210	7.0271e+07	2.24948	2.26456	-0.0150855		210	1.3218e+07	0.405209	0.503517	-0.0983081		210	1.37317e+07	0.420957	0.451023	-0.0300656		210	6.93378e+07	2.12561	2.14679	-0.021179		210	9.98293e+07	3.06036	3.10627	-0.0459198		210
	240	58735800	1.83174	1.85621	-0.0244683		240	6.98462e+07	2.17823	2.18103	-0.00279616		240	57848444	1.80407	1.83054	-0.0264698		240	7.17295e+07	2.29696	2.33065	-0.0336833		240	1.41556e+07	0.433953	0.530374	-0.0964209		240	1.47243e+07	0.451387	0.488471	-0.0370845		240	7.39624e+07	2.26738	2.28773	-0.0203424		240	1.01997e+08	3.12681	3.18477	-0.0579658		240
	270	6.07845e+07	1.89563	1.92196	-0.0263309		270	72022632	2.25611	2.25254	0.00356193		270	6.01782e+07	1.87672	1.89519	-0.0184663		270	7.34256e+07	2.35986	2.38791	-0.0280535		270	1.51875e+07	0.465585	0.55723	-0.0916451		270	16016435	0.490998	0.525097	-0.0340987		270	7.3178e+07	2.38334	2.41831	-0.0349722		270	1.04023e+08	3.18891	3.24837	-0.0594649		270
	300	6.24717e+07	1.94825	1.98127	-0.033023		300	7.39937e+07	2.31757	2.31462	0.00295182		300	62544356	1.95051	1.95284	-0.00232579		300	7.47405e+07	2.42086	2.43858	-0.0177205		300	16178620	0.49597	0.584086	-0.0881162		300	1.7322e+07	0.531022	0.560923	-0.0299007		300	77316312	2.5402	2.53977	0.000433709		300	106170192	3.25474	3.30064	-0.0458943		300
	330	6.44003e+07	2.0084	2.03478	-0.0263883		330	76086768	2.38985	2.36875	0.0211041		330	6.52533e+07	2.035	2.00432	0.0306759		330	7.5895e+07	2.47687	2.48432	-0.00745277		330	2.02388e+07	0.53044	0.610943	-0.0805026		330	1.85865e+07	0.569786	0.595973	-0.0261873		330	8.25249e+07	2.62988	2.65319	-0.0233148		330	108936080	3.32953	3.34428	-0.0147443		330
	360	6.60244e+07	2.07904	2.08308	-0.00403488		360	77977472	2.48181	2.41616	0.0656508		360	67609176	2.10847	2.05037	0.0580964		360	7.76544e+07	2.53174	2.52636	0.00537628		360	1.87076e+07	0.573499	0.637799	-0.0642994		360	2.00994e+07	0.616165	0.630269	-0.0141047		360	8.82582e+07	2.81564	2.75953	0.0561005		360	1.13211e+08	3.37057	3.38136	-0.0107873		360
	390	6.88635e+07	2.14758	2.12668	0.0209023		390	8.1589e+07	2.54444	2.45793	0.0865178		390	7.10204e+07	2.21485	2.09163	0.123215		390	78882504	2.57004	2.56564	0.00439654		390	1.99153e+07	0.610522	0.664655	-0.0541329		390	2.15949e+07	0.66201	0.663834	-0.00182432		390	9.3259e+07	2.95894	2.85964	0.0992959		390	1.15104e+08	3.4286	3.41345	0.0151522		390
	420	7.06807e+07	2.20425	2.16607	0.0381897		420	84374544	2.59131	2.49492	0.096389		420	7.34582e+07	2.29087	2.12868	0.16219		420	8.25e+07	2.62285	2.60285	0.0200035		420	21137624	0.647993	0.691511	-0.0435187		420	2.28595e+07	0.70078	0.696688	0.00409119		420	9.79196e+07	3.00181	2.95426	0.0475552		420	1.15953e+08	3.50465	3.44174	0.0629062		420
	450	7.31583e+07	2.28152	2.20165	0.0798701		450	8.68616e+07	2.63888	2.5279	0.110971		450	74804824	2.33287	2.16202	0.170848		450	8.59341e+07	2.67995	2.63851	0.0414362		450	2.2513e+07	0.690155	0.718368	-0.0282123		450	2.45834e+07	0.733626	0.728853	0.00477312		450	100864240	3.09208	3.04404	0.0480481		450	1.1674e+08	3.53876	3.46715	0.071614		450
	480	75104132	2.3422	2.23382	0.108382		480	8.77529e+07	2.66667	2.5575	0.109172		480	7.60984e+07	2.37321	2.19209	0.18112		480	8.78265e+07	2.73896	2.67302	0.0659476		480	2.34634e+07	0.719291	0.745224	-0.0259329		480	2.50271e+07	0.767227	0.760348	0.00687959		480	103516792	3.1734	3.12955	0.0438505		480	1.17778e+08	3.57059	3.49036	0.0802349		480
	510	76583720	2.38835	2.26292	0.125426		510	8.87194e+07	2.70681	2.58424	0.122575		510	7.68214e+07	2.39576	2.21928	0.176477		510	8.95552e+07	2.79288	2.70665	0.0862232		510	2.57666e+07	0.789898	0.77208	0.0178181		510	2.61002e+07	0.800126	0.791192	0.00893317		510	1.07002e+08	3.28024	3.21131	0.0689344		510	1.18013e+08	3.6178	3.5119	0.105902		510
	540	78025980	2.43333	2.28926	0.144069		540	88648128	2.73459	2.60857	0.12602		540	77590528	2.41975	2.24394	0.175807		540	90476456	2.82161	2.73964	0.0819652		540	29051308	0.825594	0.798937	0.0266573		540	2.71537e+07	0.83242	0.821406	0.011014		540	108761304	3.33418	3.28976	0.0444159		540	118756960	3.6406	3.53216	0.108437		540
	570	7.89127e+07	2.46098	2.31311	0.147872		570	8.93626e+07	2.76687	2.63087	0.135998		570	79547792	2.43079	2.26636	0.164424		570	91663584	2.85863	2.77215	0.0864841		570	2.74321e+07	0.840957	0.825793	0.0151642		570	28206802	0.864705	0.851006	0.0136989		570	1.11097e+08	3.40577	3.3653	0.0404733		570	1.1901e+08	3.64835	3.55146	0.0968824		570
	600	7.9345e+07	2.47446	2.33472	0.13974		600	8.9782e+07	2.79995	2.65147	0.148482		600	78438824	2.4462	2.28682	0.159384		600	9.25071e+07	2.88494	2.80429	0.0806503		600	27564086	0.845002	0.852649	-0.00764742		600	2.90904e+07	0.891793	0.880011	0.0117817		600	1.13531e+08	3.48039	3.43827	0.0421219		600	1.19932e+08	3.67661	3.57003	0.106585		600
	630	7.99033e+07	2.49187	2.35432	0.137549		630	8.98835e+07	2.80912	2.67062	0.138498		630	7.88463e+07	2.45891	2.30554	0.153369		630	9.37784e+07	2.92458	2.83615	0.0884292		630	28973250	0.888201	0.879505	0.00869548		630	30010958	0.920013	0.908438	0.0115747		630	115436672	3.53881	3.50898	0.0298393		630	119940496	3.67688	3.58803	0.0888526		630
	660	80348344	2.50575	2.37211	0.133637		660	90443952	2.82059	2.68856	0.132038		660	79053488	2.46537	2.32274	0.14263		660	9.4312e+07	2.94122	2.86782	0.0734055		660	3.03867e+07	0.931532	0.906362	0.0251701		660	3.10116e+07	0.950687	0.936304	0.0143828		660	117805208	3.61142	3.57769	0.033732		660	1.20941e+08	3.70756	3.60561	0.101955		660
	690	8.05808e+07	2.513	2.38828	0.124721		690	90768840	2.83073	2.70547	0.125258		690	7.92482e+07	2.47144	2.33859	0.132849		690	9.52447e+07	2.97031	2.89933	0.0709818		690	34664664	0.962676	0.933218	0.0294583		690	3.20583e+07	0.982776	0.963625	0.0191503		690	1.1962e+08	3.66705	3.64465	0.022397		690	1.21362e+08	3.72047	3.62286	0.0976026		690
	720	8.08149e+07	2.5203	2.40298	0.117324		720	9.12044e+07	2.84431	2.72152	0.122794		720	79323112	2.47378	2.35327	0.120513		720	9.61878e+07	2.99972	2.93073	0.0689923		720	3.21386e+07	0.985239	0.960074	0.0251643		720	32832968	1.00652	0.990418	0.0161065		720	121441504	3.7229	3.71007	0.0128274		720	1.2228e+08	3.7486	3.63987	0.108734		720
	750	80716376	2.51723	2.41636	0.100867		750	9.09521e+07	2.83644	2.73684	0.0996042		750	7.94826e+07	2.47875	2.36689	0.111858		750	9.70186e+07	3.02563	2.96204	0.0635894		750	3.44108e+07	1.0549	0.986931	0.0679648		750	3.37457e+07	1.03451	1.0167	0.0178091		750	123279032	3.77923	3.77413	0.00510374		750	121617792	3.7283	3.65669	0.0716121		750
	780	8.2049e+07	2.52879	2.42856	0.10023		780	9.15175e+07	2.85407	2.75154	0.102528		780	79236464	2.47108	2.37961	0.0914699		780	9.77058e+07	3.04706	2.99329	0.0537723		780	3.29332e+07	1.0596	1.01379	0.0458093		780	34606356	1.06089	1.04248	0.0184127		780	125203744	3.83823	3.83698	0.00125231		780	1.22541e+08	3.75659	3.67337	0.0832262		780
	810	81109000	2.52947	2.43969	0.0897816		810	9.14223e+07	2.8511	2.76573	0.0853705		810	79624224	2.48317	2.39151	0.0916596		810	9.82787e+07	3.06493	3.02449	0.0404361		810	3.39072e+07	1.07545	1.04064	0.0348111		810	35410072	1.08553	1.06777	0.0177556		810	1.27449e+08	3.90705	3.89878	0.00827488		810	1.22758e+08	3.76326	3.68994	0.0733237		810
	840	81064248	2.52808	2.44987	0.0782126		840	9.1359e+07	2.84913	2.77949	0.0696435		840	79565576	2.48134	2.4027	0.0786395		840	9.97555e+07	3.11099	3.05566	0.0553271		840	3.63243e+07	1.11355	1.0675	0.0460551		840	3.60625e+07	1.10553	1.0926	0.012931		840	129179184	3.9601	3.95965	0.000456773		840	1.23324e+08	3.78062	3.70642	0.0741994		840
	870	8.11648e+07	2.53121	2.45918	0.0720378		870	9.14597e+07	2.85227	2.79287	0.0593988		870	79533720	2.48035	2.41326	0.067082		870	1.00643e+08	3.13865	3.0868	0.0518509		870	3.56497e+07	1.15287	1.09436	0.058519		870	3.68406e+07	1.12938	1.11697	0.0124148		870	1.30225e+08	3.99218	4.01969	-0.0275174		870	123146464	3.77517	3.72285	0.0523184		870
	900	8.09383e+07	2.52415	2.46771	0.0564389		900	9.21444e+07	2.87363	2.80595	0.0676763		900	79777136	2.48794	2.42328	0.0646614		900	105515288	3.16061	3.11792	0.0426932		900	36336496	1.18393	1.12121	0.0627158		900	3.77007e+07	1.15575	1.14089	0.0148565		900	1.3245e+08	4.06037	4.07902	-0.0186499		900	1.24062e+08	3.80325	3.73922	0.0640244		900
	930	8.09793e+07	2.52543	2.47555	0.0498813		930	9.16958e+07	2.85964	2.81876	0.0408712		930	79553536	2.48096	2.4328	0.0481628		930	1.02364e+08	3.19233	3.14902	0.0433078		930	3.73238e+07	1.22419	1.14807	0.0761266		930	3.83173e+07	1.17465	1.16439	0.0102635		930	1.34524e+08	4.12396	4.13771	-0.013751		930	1.24258e+08	3.80923	3.75556	0.0536724		930
	960	8.07658e+07	2.51877	2.48276	0.0360124		960	9.23645e+07	2.88049	2.83136	0.0491281		960	7.97982e+07	2.4886	2.4419	0.046697		960	1.03006e+08	3.21237	3.18011	0.0322512		960	4.08822e+07	1.25328	1.17492	0.078355		960	3.91977e+07	1.20164	1.18747	0.0141751		960	1.36002e+08	4.16926	4.19584	-0.0265803		960	1.24746e+08	3.8242	3.77187	0.052326		960
	990	81890080	2.52383	2.4894	0.0344305		990	92167824	2.87435	2.84377	0.0305872		990	79767648	2.48764	2.45062	0.0370233		990	1.03804e+08	3.23725	3.2112	0.0260544		990	4.16324e+07	1.27628	1.20178	0.0744971		990	39683608	1.21654	1.21014	0.00639847		990	1.37128e+08	4.20378	4.25347	-0.0496951		990	1.24556e+08	3.81839	3.78816	0.0302247		990
	1020	8.10341e+07	2.52714	2.49554	0.0316004		1020	92178512	2.87469	2.85602	0.0186681		1020	80034632	2.49597	2.45901	0.036962		1020	1.04735e+08	3.26629	3.24228	0.0240132		1020	4.25939e+07	1.30575	1.22864	0.0771165		1020	4.03772e+07	1.2378	1.23242	0.00538174		1020	1.39164e+08	4.2662	4.31067	-0.0444767		1020	1.25125e+08	3.83581	3.80444	0.0313674		1020
	1050	81355272	2.53715	2.50122	0.035936		1050	9.29858e+07	2.89987	2.86814	0.0317251		1050	8.0239e+07	2.50234	2.4671	0.0352399		1050	1.05798e+08	3.29943	3.27335	0.0260781		1050	4.33757e+07	1.32972	1.25549	0.074227		1050	4.10955e+07	1.25982	1.25431	0.00550854		1050	141087760	4.32517	4.36749	-0.0423169		1050	1.25851e+08	3.85809	3.8207	0.0373861		1050
	1080	8.08676e+07	2.52194	2.50649	0.0154579		1080	9.33307e+07	2.91062	2.88015	0.0304713		1080	80065480	2.49693	2.47494	0.021992		1080	106448376	3.31971	3.30442	0.0152886		1080	43839680	1.34394	1.28235	0.061595		1080	4.16239e+07	1.27602	1.27584	0.000182706		1080	142965104	4.38272	4.42397	-0.0412443		1080	1.25865e+08	3.85852	3.83696	0.0215597		1080
	1110	8.13925e+07	2.53832	2.51138	0.0269316		1110	93396976	2.91269	2.89207	0.0206218		1110	8.00996e+07	2.49799	2.48255	0.0154468		1110	1.0752e+08	3.35314	3.33549	0.0176537		1110	4.5285e+07	1.38825	1.30921	0.0790459		1110	42155516	1.29232	1.297	-0.00468534		1110	144612720	4.43323	4.48015	-0.0469169		1110	1.28017e+08	3.86447	3.8532	0.011269		1110
	1140	8.11481e+07	2.53069	2.51595	0.0147435		1140	9.36025e+07	2.9191	2.9039	0.0151958		1140	80583160	2.51307	2.48996	0.0231161		1140	1.0815e+08	3.37277	3.36655	0.0062206		1140	4.5754e+07	1.40263	1.33606	0.0665687		1140	4.27785e+07	1.31141	1.31781	-0.00639987		1140	146414448	4.48847	4.53607	-0.047603		1140	126527152	3.8788	3.86944	0.00935994		1140
	1170	81204520	2.53245	2.52022	0.0122351		1170	93937848	2.92956	2.91567	0.0138831		1170	8.05121e+07	2.51086	2.49719	0.0136675		1170	1.09399e+08	3.41173	3.39762	0.0141159		1170	4.58901e+07	1.4068	1.36292	0.0438828		1170	4.34233e+07	1.33118	1.33829	-0.00710656		1170	1.48289e+08	4.54593	4.59176	-0.0458284		1170	1.27111e+08	3.89669	3.88568	0.0110132		1170
	1200	81206320	2.53251	2.52421	0.0082937		1200	9.44113e+07	2.94432	2.92739	0.0169332		1200	8.08392e+07	2.52106	2.50427	0.0167885		1200	110308400	3.44009	3.42868	0.0114075		1200	4.78e+07	1.46535	1.38977	0.0755775		1200	4.41512e+07	1.35349	1.35843	-0.00493859		1200	150794880	4.62275	4.64724	-0.0244918		1200	127609056	3.91197	3.90191	0.0100559		1200
	1230	8.11926e+07	2.53208	2.52797	0.00410988		1230	9.45583e+07	2.9489	2.93905	0.0098509		1230	8.08121e+07	2.52021	2.51121	0.00900041		1230	111151096	3.46637	3.45974	0.00662577		1230	4.80695e+07	1.47361	1.41663	0.0569824		1230	4.48012e+07	1.37342	1.37826	-0.00483453		1230	152014496	4.66014	4.70255	-0.04241		1230	127850800	3.91938	3.91815	0.00123526		1230
	1260	81637360	2.54595	2.53151	0.0144433		1260	9.47508e+07	2.95491	2.95068	0.00423007		1260	8.10578e+07	2.52788	2.51804	0.00984026		1260	1.12457e+08	3.5071	3.4908	0.0162939		1260	4.96346e+07	1.52159	1.44349	0.0781065		1260	45371184	1.39089	1.39777	-0.00687374		1260	1.53643e+08	4.71007	4.7577	-0.0476285		1260	1.28356e+08	3.93485	3.93438	0.000478622		1260
	1290	8.16194e+07	2.54539	2.53485	0.010542		1290	9.53125e+07	2.97242	2.96227	0.0101532		1290	8.11714e+07	2.53142	2.52475	0.0066655		1290	1.13351e+08	3.53499	3.52187	0.0131224		1290	4.87302e+07	1.49387	1.47034	0.0235241		1290	4.59766e+07	1.40945	1.41698	-0.00752562		1290	155491296	4.76672	4.81271	-0.0459846		1290	129870248	3.98129	3.9506	0.0306852		1290
	1320	81469592	2.54072	2.53801	0.00270427		1320	95648624	2.98291	2.97384	0.00907139		1320	8.13538e+07	2.53711	2.53138	0.00573321		1320	1.14052e+08	3.55685	3.55293	0.0039237		1320	50578332	1.55052	1.4972	0.0533241		1320	4.65704e+07	1.42766	1.4359	-0.00823931		1320	157344112	4.82352	4.8676	-0.0440725		1320	1.29471e+08	3.96906	3.96683	0.00223277		1320
	1350	82266096	2.54556	2.54102	0.00453733		1350	9.57845e+07	2.98715	2.98538	0.00176843		1350	8.15101e+07	2.54198	2.53792	0.0040662		1350	1.14553e+08	3.57245	3.58399	-0.0115397		1350	5.24039e+07	1.60649	1.52406	0.0824312		1350	4.71106e+07	1.44422	1.45453	-0.0103088		1350	159408064	4.8868	4.92238	-0.03558		1350	129349440	3.96532	3.98306	-0.0177344		1350
	1380	8.16578e+07	2.54659	2.54389	0.00270412		1380	9.58411e+07	2.98891	2.9969	-0.00798557		1380	8.17364e+07	2.54904	2.54438	0.00465433		1380	115718040	3.60879	3.61505	-0.00625315		1380	53009528	1.62505	1.55091	0.074142		1380	4.77041e+07	1.46241	1.47288	-0.0104725		1380	161424672	4.94862	4.97706	-0.0284438		1380	130410128	3.99784	3.99928	-0.00144396		1380
	1410	8.15829e+07	2.54425	2.54662	-0.00236963		1410	96374184	3.00553	3.0084	-0.00286577		1410	8.1759e+07	2.54975	2.55079	-0.00104354		1410	1.16868e+08	3.64466	3.64611	-0.00144735		1410	5.25849e+07	1.61204	1.57777	0.0342672		1410	48239268	1.47882	1.49097	-0.0121525		1410	1.63286e+08	5.00568	5.03166	-0.025982		1410	130654888	4.00534	4.01551	-0.0101661		1410
	1440	8.15637e+07	2.54365	2.54924	-0.00558769		1440	9.63363e+07	3.00435	3.01989	-0.0155361		1440	8.19023e+07	2.55421	2.55714	-0.0029253		1440	1.17853e+08	3.67537	3.67717	-0.00179506		1440	56778624	1.6206	1.60463	0.0159745		1440	4.89787e+07	1.50149	1.5088	-0.00731059		1440	1.65039e+08	5.05943	5.08619	-0.0267601		1440	1.31294e+08	4.02494	4.03173	-0.00679044		1440
	1470	8.17238e+07	2.54865	2.55176	-0.0031133		1470	9.69873e+07	3.02466	3.03137	-0.0067111		1470	8.20531e+07	2.55891	2.56344	-0.00452202		1470	1.18655e+08	3.70039	3.70823	-0.00783552		1470	53461448	1.63891	1.63148	0.00742721		1470	4.95566e+07	1.5192	1.52637	-0.00716791		1470	1.66348e+08	5.09955	5.14065	-0.0411003		1470	131758888	4.03919	4.04796	-0.00877188		1470
	1500	8.16462e+07	2.54623	2.55418	-0.00795434		1500	97447088	3.03899	3.04283	-0.00383922		1500	82270192	2.56569	2.56969	-0.00400603		1500	119798856	3.73606	3.73929	-0.0032284		1500	54447476	1.66914	1.65834	0.0107985		1500	50887184	1.53999	1.5437	-0.0037061		1500	1.68539e+08	5.16673	5.19506	-0.0283319		1500	1.32391e+08	4.05856	4.06418	-0.0056206		1500
	1530	81779176	2.55037	2.55652	-0.0061474		1530	9.75204e+07	3.04128	3.05429	-0.0130116		1530	8.22837e+07	2.56611	2.57591	-0.00980191		1530	121143664	3.778	3.77035	0.00765108		1530	5.54367e+07	1.69946	1.68519	0.0142674		1530	50560168	1.54997	1.56079	-0.0108202		1530	171062752	5.24408	5.24941	-0.00533108		1530	1.32681e+08	4.06745	4.08041	-0.0129567		1530
	1560	82002888	2.55735	2.55878	-0.00143436		1560	9.80729e+07	3.05851	3.06574	-0.00723205		1560	82687288	2.57869	2.58209	-0.00339904		1560	1.21586e+08	3.79179	3.80141	-0.00961715		1560	5.87329e+07	1.73051	1.71205	0.0184589		1560	5.11825e+07	1.56905	1.57764	-0.00859934		1560	172958000	5.30218	5.30372	-0.00154107		1560	1.33665e+08	4.09763	4.09663	0.00100065		1560
	1590	8.19062e+07	2.55434	2.56098	-0.00664395		1590	9.8726e+07	3.07888	3.07719	0.00168956		1590	82709576	2.57939	2.58825	-0.00885763		1590	1.22831e+08	3.83061	3.83247	-0.00186038		1590	5.73924e+07	1.75941	1.73891	0.0205077		1590	5.18972e+07	1.59096	1.59428	-0.00332187		1590	173880848	5.33047	5.35799	-0.0275218		1590	1.33923e+08	4.10552	4.11286	-0.00733827		1590
	1620	8.19069e+07	2.55436	2.56311	-0.00875703		1620	9.89543e+07	3.086	3.08863	-0.00262923		1620	8.27107e+07	2.57942	2.59437	-0.0149513		1620	1.23424e+08	3.84912	3.86353	-0.0144042		1620	5.79221e+07	1.77565	1.76576	0.00989075		1620	52170612	1.59934	1.61069	-0.0113548		1620	1.7632e+08	5.40524	5.41223	-0.00699137		1620	134334784	4.11815	4.12908	-0.0109274		1620
	1650	8.19744e+07	2.55646	2.56519	-0.00873294		1650	9.90611e+07	3.08933	3.10006	-0.0107333		1650	8.31276e+07	2.59242	2.60048	-0.00805386		1650	124776304	3.89129	3.89459	-0.00330013		1650	60725244	1.81159	1.79262	0.0189677		1650	5.28893e+07	1.62137	1.62689	-0.00552635		1650	178193040	5.46267	5.46644	-0.00377125		1650	134728496	4.13022	4.1453	-0.015082		1650
	1680	82128928	2.56128	2.56722	-0.00594344		1680	9.95518e+07	3.10463	3.1115	-0.00686207		1680	8.33557e+07	2.59954	2.60656	-0.00702501		1680	1.25812e+08	3.92359	3.92565	-0.00205623		1680	60152924	1.84404	1.81948	0.0245664		1680	5.33847e+07	1.63656	1.64289	-0.00633418		1680	1.79461e+08	5.50152	5.52062	-0.019096		1680	1.35168e+08	4.1437	4.16153	-0.017827		1680
	1710	8.1933e+07	2.55517	2.56921	-0.0140381		1710	99917744	3.11604	3.12292	-0.00687958		1710	8.33154e+07	2.59828	2.61263	-0.0143474		1710	1.26355e+08	3.94052	3.95671	-0.0161817		1710	6.06106e+07	1.85807	1.84633	0.0117405		1710	53864464	1.65126	1.65869	-0.00742279		1710	1.81418e+08	5.56153	5.57477	-0.013248		1710	1.36169e+08	4.17438	4.17775	-0.00337179		1710
	1740	8.21045e+07	2.56052	2.57116	-0.0106373		1740	1.00322e+08	3.12866	3.13435	-0.0056938		1740	8.34078e+07	2.60116	2.61868	-0.0175161		1740	1.27564e+08	3.97821	3.98777	-0.00955151		1740	61828024	1.89539	1.87319	0.0222055		1740	5.42871e+07	1.66422	1.67429	-0.0100689		1740	183276944	5.61852	5.62891	-0.0103915		1740	1.36759e+08	4.19247	4.19398	-0.0015025		1740
	1770	82098888	2.56034	2.57306	-0.0127207		1770	1.00529e+08	3.1351	3.14577	-0.010678		1770	8.3771e+07	2.61249	2.62472	-0.0122261		1770	128778280	4.01609	4.01883	-0.00273301		1770	6.26784e+07	1.92146	1.90004	0.0214183		1770	5.50045e+07	1.68621	1.6897	-0.00348874		1770	184732576	5.66314	5.68303	-0.0198851		1770	1.36515e+08	4.18499	4.2102	-0.025212		1770
	1800	8.22821e+07	2.56606	2.57494	-0.00888342		1800	1.00985e+08	3.14933	3.1572	-0.00786751		1800	84123904	2.6235	2.63074	-0.00724359		1800	1.29804e+08	4.04808	4.04989	-0.00180942		1800	63545812	1.94805	1.9269	0.0211533		1800	5.53658e+07	1.69729	1.70493	-0.00764409		1800	1.8726e+08	5.74063	5.73713	0.00349882		1800	1.37376e+08	4.21137	4.22642	-0.0150502		1800
	1830	8.22521e+07	2.56512	2.57679	-0.0116682		1830	1.01154e+08	3.15459	3.16862	-0.0140282		1830	84068232	2.62176	2.63675	-0.0149933		1830	1.30809e+08	4.07942	4.08094	-0.00152012		1830	64145500	1.96644	1.95376	0.012681		1830	5.59568e+07	1.7154	1.71999	-0.00458104		1830	189653824	5.81401	5.79122	0.0227918		1830	1.38426e+08	4.24356	4.24265	0.000912349		1830
	1860	82263696	2.56548	2.57861	-0.0131277		1860	1.01523e+08	3.16611	3.18004	-0.0139234		1860	8.42407e+07	2.62714	2.64276	-0.0156185		1860	131497248	4.10089	4.112	-0.0111181		1860	6.50729e+07	1.99487	1.98061	0.0142536		1860	5.64263e+07	1.7298	1.73487	-0.00506904		1860	1.91836e+08	5.88089	5.84529	0.0355999		1860	1.38525e+08	4.24661	4.25887	-0.0122636		1860
	1890	82357496	2.56841	2.58041	-0.0120005		1890	1.02264e+08	3.18922	3.19145	-0.00223895		1890	84472520	2.63437	2.64875	-0.0143849		1890	1.32865e+08	4.14354	4.14306	0.00047493		1890	66165716	2.02837	2.00747	0.0209		1890	5.70135e+07	1.7478	1.74958	-0.00177853		1890	192634704	5.90539	5.89935	0.00603522		1890	139371984	4.27257	4.2751	-0.00252408		1890
	1920	82507728	2.57309	2.58219	-0.00909229		1920	1.02421e+08	3.19412	3.20287	-0.00875643		1920	8.50679e+07	2.65293	2.65474	-0.00180683		1920	133884464	4.17533	4.17412	0.00121041		1920	66659728	2.04351	2.03433	0.00918806		1920	57387348	1.75926	1.76413	-0.00486948		1920	1.94396e+08	5.9594	5.95341	0.00598755		1920	1.39707e+08	4.28284	4.29132	-0.00847647		1920
	1950	8.25704e+07	2.57505	2.58394	-0.00889577		1950	102887000	3.20864	3.21429	-0.00564435		1950	8.48501e+07	2.64614	2.66072	-0.0145793		1950	1.34853e+08	4.20554	4.20518	0.000354483		1950	6.74638e+07	2.06816	2.06118	0.00698238		1950	5.77716e+07	1.77104	1.77852	-0.00748359		1950	1.96418e+08	6.02137	6.00745	0.0139162		1950	140171264	4.29708	4.30754	-0.0104694		1950
	1980	8.27896e+07	2.58189	2.58569	-0.00379966		1980	103149616	3.21683	3.2257	-0.00887021		1980	85183784	2.65655	2.6667	-0.0101497		1980	1.36024e+08	4.24206	4.23624	0.00581811		1980	6.8643e+07	2.10431	2.08804	0.0162741		1980	5.83806e+07	1.78971	1.79276	-0.0030534		1980	197668736	6.05971	6.06149	-0.00177906		1980	140627328	4.31106	4.32377	-0.0127124		1980
	2010	8.26897e+07	2.57877	2.58741	-0.00864139		2010	1.0347e+08	3.22683	3.23712	-0.0102919		2010	86299624	2.66135	2.67267	-0.0113221		2010	136451920	4.2554	4.2673	-0.0118998		2010	6.98184e+07	2.14035	2.11489	0.0254507		2010	58785344	1.80212	1.80685	-0.00473485		2010	200394720	6.14328	6.11552	0.0277572		2010	1.41474e+08	4.33703	4.33999	-0.00296781		2010
	2040	8.26369e+07	2.57712	2.58912	-0.0120004		2040	103950056	3.2418	3.24853	-0.00673767		2040	85705352	2.67282	2.67864	-0.0058218		2040	137207672	4.27897	4.29836	-0.0193905		2040	7.02588e+07	2.15385	2.14175	0.0120953		2040	5.94076e+07	1.82119	1.8208	0.000396414		2040	202182704	6.19809	6.16955	0.0285441		2040	1.42457e+08	4.36715	4.35622	0.0109352		2040
	2070	8.27649e+07	2.58111	2.59082	-0.00970681		2070	104252408	3.25123	3.25995	-0.00872289		2070	85594752	2.66937	2.6846	-0.0152338		2070	138514512	4.31973	4.32942	-0.00969497		2070	71262696	2.18462	2.16861	0.0160147		2070	60009144	1.83963	1.8346	0.00503045		2070	2.03661e+08	6.24343	6.22357	0.0198577		2070	142207888	4.35951	4.37244	-0.0129309		2070
	2100	8.26518e+07	2.57759	2.59251	-0.0149211		2100	1.04817e+08	3.26884	3.27136	-0.00252471		2100	85580080	2.66891	2.69056	-0.0216507		2100	139568688	4.3526	4.36048	-0.00787904		2100	7.21706e+07	2.21245	2.19546	0.0169917		2100	6.04109e+07	1.85195	1.84827	0.00367868		2100	2.04931e+08	6.28234	6.27758	0.00475617		2100	143014928	4.38425	4.38866	-0.00441434		2100
	2130	8.27583e+07	2.58091	2.59419	-0.0132779		2130	1.04828e+08	3.26916	3.28278	-0.0136134		2130	8.61902e+07	2.68794	2.69652	-0.00858095		2130	1.40622e+08	4.38544	4.39154	-0.00610336		2130	72619120	2.2262	2.22232	0.00388458		2130	60631660	1.85872	1.86181	-0.00309201		2130	2.07147e+08	6.35029	6.3316	0.0186966		2130	1.4335e+08	4.39452	4.40489	-0.010369		2130
	2160	83015528	2.58893	2.59585	-0.00692312		2160	1.05654e+08	3.29493	3.29419	0.000744316		2160	8.65009e+07	2.69763	2.70247	-0.00484415		2160	1.41717e+08	4.41959	4.4226	-0.00301137		2160	7.39085e+07	2.26573	2.24918	0.0165567		2160	6.11244e+07	1.87382	1.87522	-0.00139658		2160	208939408	6.40522	6.3856	0.0196211		2160	1.44114e+08	4.41795	4.42111	-0.00316373		2160
	2190	8.29429e+07	2.58666	2.59751	-0.0108493		2190	1.05365e+08	3.28591	3.3056	-0.0196945		2190	86750312	2.7054	2.70842	-0.00301708		2190	142383136	4.44037	4.45366	-0.0132865		2190	77051264	2.29208	2.27603	0.0160434		2190	61636680	1.88953	1.8885	0.00102545		2190	211351968	6.47918	6.43961	0.0395752		2190	1.44953e+08	4.44366	4.43734	0.00631925		2190
	2220	8.32912e+07	2.59753	2.59917	-0.00163888		2220	1.06132e+08	3.30984	3.31702	-0.00718099		2220	8.6468e+07	2.6966	2.71437	-0.0177709		2220	1.43806e+08	4.48476	4.48472	4.20197e-05		2220	75418528	2.31202	2.30289	0.00913409		2220	62060428	1.90252	1.90166	0.000853117		2220	2.18654e+08	6.50304	6.49361	0.0094317		2220	1.45395e+08	4.4572	4.45356	0.00364157		2220
	2250	82927008	2.58617	2.60081	-0.0146429		2250	106371104	3.3173	3.32843	-0.01113		2250	86968176	2.7122	2.72032	-0.00811946		2250	1.44864e+08	4.51775	4.51578	0.00196989		2250	7.64523e+07	2.34371	2.32974	0.0139681		2250	62370512	1.91202	1.91471	-0.00268611		2250	214714672	6.58227	6.54761	0.0346596		2250	1.45551e+08	4.462	4.46978	-0.0077844		2250
	2280	83039824	2.58969	2.60245	-0.0127648		2280	106924744	3.33457	3.33984	-0.00527703		2280	8.71398e+07	2.71755	2.72626	-0.00871244		2280	1.45307e+08	4.53157	4.54684	-0.0152703		2280	77623424	2.37962	2.3566	0.0230146		2280	6.25405e+07	1.91724	1.92764	-0.0104059		2280	2.18116e+08	6.68653	6.60161	0.0849214		2280	1.46027e+08	4.47658	4.48601	-0.00942976		2280
	2310	8.33123e+07	2.59819	2.60409	-0.00590104		2310	1.07459e+08	3.35123	3.35126	-2.83222e-05		2310	87363576	2.72453	2.73221	-0.00767875		2310	1.46142e+08	4.55759	4.5779	-0.0203101		2310	7.78134e+07	2.38544	2.38346	0.00198104		2310	63258512	1.93925	1.94046	-0.00121479		2310	217817744	6.6774	6.6556	0.0217933		2310	1.4669e+08	4.49692	4.50223	-0.00531393		2310
	2340	87792728	2.60791	2.60572	0.00219478		2340	107330976	3.34723	3.36267	-0.0154338		2340	87734424	2.73609	2.73815	-0.00205664		2340	147858656	4.61113	4.60896	0.00217511		2340	7.90457e+07	2.42322	2.41031	0.0129025		2340	63661696	1.95161	1.95317	-0.00156733		2340	220234080	6.75147	6.7096	0.0418739		2340	1.46918e+08	4.5039	4.51846	-0.0145523		2340
	2370	8.34217e+07	2.6016	2.60734	-0.00574572		2370	1.07901e+08	3.36502	3.37408	-0.00905931		2370	88408200	2.75711	2.74409	0.0130137		2370	1.48433e+08	4.62904	4.64002	-0.0109765		2370	7.92867e+07	2.4306	2.43717	-0.00656575		2370	6.47035e+07	1.98354	1.96578	0.0177608		2370	221376160	6.78648	6.76359	0.0228925		2370	1.47292e+08	4.51538	4.53468	-0.0193038		2370
	2400	8.34766e+07	2.60331	2.60897	-0.00565613		2400	1.08114e+08	3.37165	3.38549	-0.0138449		2400	8.79372e+07	2.74242	2.75003	-0.00761548		2400	149507296	4.66255	4.67108	-0.00852965		2400	82448928	2.52755	2.46403	0.0635196		2400	6.44591e+07	1.97605	1.97829	-0.00223608		2400	2.23699e+08	6.85769	6.81758	0.0401115		2400	1.48265e+08	4.54519	4.5509	-0.00571978		2400
	2430	8.35689e+07	2.60619	2.61058	-0.00439659		2430	1.08753e+08	3.39157	3.39691	-0.00533377		2430	8.81026e+07	2.74758	2.75597	-0.00839825		2430	1.50337e+08	4.68843	4.70214	-0.0137061		2430	8.14776e+07	2.49777	2.49088	0.00688532		2430	6.52598e+07	2.0006	1.9907	0.00990279		2430	2.2556e+08	6.91476	6.87157	0.0431813		2430	1.48937e+08	4.5658	4.56713	-0.00132944		2430
	2460	8.36801e+07	2.60965	2.6122	-0.00254435		2460	1.09048e+08	3.40079	3.40832	-0.0075329		2460	8.81933e+07	2.7504	2.76191	-0.0115098		2460	151970224	4.73936	4.7332	0.00616006		2460	8.22776e+07	2.52229	2.51774	0.00455539		2460	6.58296e+07	2.01806	2.00301	0.0150561		2460	227839232	6.98462	6.92556	0.0590521		2460	1.49898e+08	4.59525	4.58335	0.0119009		2460
	2490	8.39284e+07	2.6174	2.61381	0.00358697		2490	1.09382e+08	3.4112	3.41973	-0.0085273		2490	8.88108e+07	2.76966	2.76785	0.00180859		2490	152341200	4.75093	4.76426	-0.0133303		2490	8.30211e+07	2.54509	2.54459	0.000490663		2490	6.60941e+07	2.02617	2.01523	0.0109446		2490	228634832	7.00901	6.97955	0.0294533		2490	1.50378e+08	4.60998	4.59958	0.0104035		2490
	2520	8.38882e+07	2.61614	2.61542	0.000723605		2520	1.09972e+08	3.42959	3.43114	-0.00155108		2520	8.88788e+07	2.77178	2.77379	-0.0020068		2520	1.53359e+08	4.78268	4.79532	-0.0126369		2520	8.39484e+07	2.57351	2.57145	0.0020627		2520	66295052	2.03233	2.02736	0.00497664		2520	2.31349e+08	7.09221	7.03354	0.0586716		2520	150415856	4.61113	4.6158	-0.00466813		2520
	2550	8.3744e+07	2.61165	2.61703	-0.00538098		2550	1.10193e+08	3.43648	3.44256	-0.00607611		2550	8.89134e+07	2.77286	2.77973	-0.00686579		2550	1.5446e+08	4.817	4.82638	-0.0093773		2550	8.45611e+07	2.59229	2.59831	-0.00601256		2550	6.66451e+07	2.04307	2.0394	0.00366628		2550	2.31896e+08	7.10896	7.08753	0.0214377		2550	1.51267e+08	4.63721	4.63202	0.00518583		2550
	2580	83957696	2.61831	2.61863	-0.000320871		2580	1.10556e+08	3.44782	3.45397	-0.00615222		2580	8.91218e+07	2.77936	2.78567	-0.00630577		2580	155238608	4.84129	4.85744	-0.0161506		2580	8.56831e+07	2.62669	2.62516	0.00152756		2580	66850540	2.04936	2.05136	-0.00199299		2580	2.34301e+08	7.1827	7.14151	0.0411888		2580	1.51619e+08	4.64801	4.64825	-0.000237471		2580
	2610	8.38096e+07	2.61369	2.62024	-0.00654253		2610	1.10753e+08	3.45395	3.46538	-0.0114327		2610	8.93563e+07	2.78667	2.7916	-0.00492994		2610	1.56835e+08	4.89108	4.8885	0.00258101		2610	86529192	2.65263	2.65202	0.000609765		2610	6.71121e+07	2.05738	2.06323	-0.00584968		2610	2.36444e+08	7.2484	7.1955	0.0529043		2610	1.51855e+08	4.65524	4.66447	-0.00923272		2610
	2640	8.38202e+07	2.61403	2.62184	-0.00781308		2640	1.11188e+08	3.46751	3.47679	-0.0092833		2640	8.94592e+07	2.78988	2.79754	-0.00765711		2640	1.5731e+08	4.90587	4.91956	-0.013682		2640	8.84423e+07	2.71128	2.67888	0.0324001		2640	6.79841e+07	2.08411	2.07502	0.00908968		2640	2.37386e+08	7.27727	7.24949	0.027783		2640	1.53071e+08	4.69252	4.6807	0.0118282		2640
	2670	84011216	2.61998	2.62344	-0.00345756		2670	112011064	3.49319	3.48821	0.00498282		2670	8.97068e+07	2.7976	2.80348	-0.00587237		2670	1.5866e+08	4.94798	4.95062	-0.00263466		2670	8.83808e+07	2.70939	2.70573	0.00366031		2670	6.84876e+07	2.09955	2.08674	0.0128077		2670	2.39113e+08	7.33022	7.30347	0.0267466		2670	1.52768e+08	4.68325	4.69692	-0.0136659		2670
	2700	8.40567e+07	2.6214	2.62504	-0.00363732		2700	1.12132e+08	3.49695	3.49962	-0.00266755		2700	8.9777e+07	2.79979	2.80941	-0.00961837		2700	159718832	4.98101	4.98168	-0.000668698		2700	8.90337e+07	2.72941	2.73259	-0.00318168		2700	6.87598e+07	2.10789	2.09838	0.00951249		2700	2.40103e+08	7.36057	7.35746	0.00311064		2700	1.53636e+08	4.70986	4.71314	-0.00328356		2700
	2730	8.44463e+07	2.63355	2.62664	0.00691441		2730	1.12596e+08	3.51143	3.51103	0.000399126		2730	9.02012e+07	2.81302	2.81535	-0.00232433		2730	161121424	5.02475	5.01274	0.012013		2730	91380568	2.80135	2.75945	0.0419079		2730	71473432	2.11108	2.10995	0.00113298		2730	2.48843e+08	7.4185	7.41144	0.00705766		2730	1.54125e+08	4.72485	4.72937	-0.00451527		2730
	2760	84257184	2.62765	2.62823	-0.000580283		2760	1.12963e+08	3.52288	3.52244	0.000439179		2760	9.03986e+07	2.81918	2.82128	-0.00210292		2760	1.61542e+08	5.03786	5.0438	-0.00593975		2760	91697816	2.81108	2.7863	0.0247771		2760	69349744	2.12598	2.12145	0.00453323		2760	2.43878e+08	7.4763	7.46542	0.0108721		2760	1.55053e+08	4.75329	4.74559	0.00769879		2760
	2790	84034824	2.62072	2.62983	-0.00911054		2790	1.13356e+08	3.53514	3.53385	0.0012895		2790	90475840	2.82159	2.82722	-0.0056304		2790	1.62548e+08	5.06923	5.07486	-0.00562574		2790	9.15127e+07	2.8054	2.81316	-0.0077535		2790	6.99894e+07	2.14559	2.13287	0.0127143		2790	246269952	7.54963	7.51941	0.0302176		2790	1.5511e+08	4.75504	4.76182	-0.00677332		2790
	2820	8.46824e+07	2.62591	2.63142	-0.00551033		2820	1.1367e+08	3.54493	3.54527	-0.000337191		2820	90781776	2.83113	2.83315	-0.00202466		2820	163873264	5.11057	5.10591	0.00465302		2820	9.26559e+07	2.84045	2.84001	0.000436446		2820	7.01176e+07	2.14952	2.14423	0.00528445		2820	2.47863e+08	7.59846	7.57339	0.0250652		2820	1.55388e+08	4.76355	4.77804	-0.01449		2820
	2850	8.43101e+07	2.6293	2.63302	-0.00371407		2850	1.13702e+08	3.54593	3.55668	-0.010746		2850	90828824	2.8326	2.83909	-0.00649249		2850	1.64993e+08	5.14549	5.13697	0.00851643		2850	9.33903e+07	2.86296	2.86687	-0.00390607		2850	70112712	2.14937	2.15553	-0.00615897		2850	249250192	7.64099	7.62738	0.0136122		2850	1.57202e+08	4.81916	4.79426	0.0248956		2850
	2880	8.44063e+07	2.6323	2.63461	-0.00230761		2880	1.1435e+08	3.56612	3.56809	-0.0019732		2880	91454696	2.85212	2.84502	0.00709107		2880	165772464	5.1698	5.16803	0.00176226		2880	9.4e+07	2.88165	2.89373	-0.0120726		2880	7.09371e+07	2.17464	2.16676	0.00788299		2880	2.51039e+08	7.69582	7.68136	0.014458		2880	1.57251e+08	4.82066	4.81049	0.0101755		2880
	2910	8.43209e+07	2.62964	2.6362	-0.00656374		2910	114662440	3.57587	3.5795	-0.00362956		2910	9.14071e+07	2.85063	2.85096	-0.0003278		2910	1.66714e+08	5.19916	5.19909	6.9214e-05		2910	9.54335e+07	2.9256	2.92058	0.00501602		2910	71247736	2.18416	2.17793	0.00623484		2910	253096624	7.7589	7.73534	0.0235613		2910	1.57165e+08	4.81803	4.82671	-0.00867787		2910
	2940	8.56259e+07	2.64034	2.6378	0.00254103		2940	1.15049e+08	3.58792	3.59092	-0.00299512		2940	9.1473e+07	2.85268	2.85689	-0.00420899		2940	1.67858e+08	5.23482	5.23015	0.00466944		2940	9.55405e+07	2.92888	2.94744	-0.0185609		2940	71280912	2.18518	2.18904	-0.00385841		2940	2.54213e+08	7.79314	7.78933	0.00381137		2940	1.57688e+08	4.83408	4.84294	-0.00885828		2940
	2970	8.55301e+07	2.66735	2.63939	0.027962		2970	115735800	3.60935	3.60233	0.00701978		2970	9.18451e+07	2.86429	2.86283	0.00146333		2970	1.69154e+08	5.27527	5.26121	0.0140547		2970	9.61441e+07	2.94738	2.9743	-0.0269132		2970	7.19194e+07	2.20475	2.20009	0.00466152		2970	2.55854e+08	7.84343	7.84331	0.000117738		2970	158185280	4.84931	4.85916	-0.00984932		2970
	3000	8.48037e+07	2.6447	2.64098	0.00371766		3000	116004432	3.61773	3.61374	0.00398508		3000	92820320	2.8947	2.86876	0.0259408		3000	1.69777e+08	5.29469	5.29227	0.00242136		3000	9.71121e+07	2.97706	3.00115	-0.0240931		3000	7.19735e+07	2.20641	2.21109	-0.00467424		3000	258212752	7.91574	7.89729	0.0184517		3000	159227808	4.88127	4.87538	0.00588632		3000
	3030	8.47196e+07	2.64207	2.64257	-0.000494481		3030	116218792	3.62441	3.62515	-0.000742151		3030	9.24777e+07	2.88402	2.8747	0.009322		3030	1.70591e+08	5.32005	5.32333	-0.0032793		3030	98313272	3.01388	3.02801	-0.0141267		3030	7.25479e+07	2.22402	2.22203	0.00199107		3030	259124352	7.94369	7.95127	-0.00758527		3030	160191888	4.91083	4.89161	0.0192171		3030
	3060	8.50525e+07	2.65246	2.64416	0.00829595		3060	1.16672e+08	3.63855	3.63657	0.00198518		3060	9.22699e+07	2.87754	2.88063	-0.00309392		3060	171829184	5.35868	5.35439	0.00428951		3060	99074024	3.0372	3.05486	-0.0176614		3060	7.29291e+07	2.23571	2.23292	0.00279136		3060	2.60694e+08	7.99179	8.00526	-0.0134636		3060	160367104	4.9162	4.90783	0.00836448		3060
	3090	8.502e+07	2.65144	2.64575	0.00569183		3090	1.17114e+08	3.65233	3.64798	0.00434867		3090	92616288	2.88834	2.88657	0.00177447		3090	1.72927e+08	5.3929	5.38545	0.00745186		3090	9.98957e+07	3.06239	3.08172	-0.0193272		3090	73132856	2.24195	2.24375	-0.00180069		3090	2.63103e+08	8.06567	8.05924	0.00642671		3090	1.60559e+08	4.92207	4.92406	-0.00198207		3090
	3120	8.51611e+07	2.65584	2.64734	0.00850317		3120	1.17413e+08	3.66165	3.65939	0.00225979		3120	9.25935e+07	2.88763	2.8925	-0.00487059		3120	1.7358e+08	5.41327	5.41651	-0.00324108		3120	101209768	3.10268	3.10858	-0.00590084		3120	7.36355e+07	2.25736	2.25454	0.00282214		3120	2.63658e+08	8.08268	8.11322	-0.0305428		3120	1.61892e+08	4.96294	4.94028	0.0226608		3120
	3150	8.53553e+07	2.6619	2.64893	0.0129699		3150	1.1782e+08	3.67434	3.6708	0.00353851		3150	9.31523e+07	2.90506	2.89844	0.00662098		3150	174932368	5.45546	5.44757	0.00788661		3150	101803192	3.12087	3.13543	-0.0145652		3150	7.41659e+07	2.27362	2.26528	0.00834329		3150	2.66185e+08	8.16015	8.1672	-0.00705132		3150	1.61916e+08	4.96369	4.9565	0.00718545		3150
	3180	8.50526e+07	2.65246	2.65052	0.00194044		3180	1.18347e+08	3.69077	3.68221	0.00855241		3180	9.29469e+07	2.89865	2.90437	-0.005717		3180	175538640	5.47437	5.47863	-0.00426583		3180	101932176	3.12482	3.16229	-0.0374673		3180	75019256	2.29978	2.27597	0.023812		3180	268938048	8.24454	8.22119	0.0233492		3180	161973088	4.96543	4.97273	-0.00729859		3180
	3210	85087480	2.65355	2.65211	0.00144015		3210	118630376	3.69962	3.69363	0.00599208		3210	9.34402e+07	2.91404	2.9103	0.00373257		3210	176819056	5.5143	5.50969	0.00460564		3210	1.03195e+08	3.16354	3.18915	-0.0256059		3210	7.44965e+07	2.28376	2.28662	-0.00285816		3210	2.69773e+08	8.27014	8.27517	-0.00502789		3210	1.62489e+08	4.98126	4.98895	-0.00769744		3210
	3240	8.50874e+07	2.65354	2.6537	-0.000151622		3240	119047376	3.71262	3.70504	0.00758441		3240	9.35198e+07	2.91652	2.91624	0.000281185		3240	177970320	5.5502	5.54075	0.00944937		3240	103982016	3.18766	3.216	-0.0283402		3240	7.53084e+07	2.30865	2.29722	0.0114283		3240	271712944	8.3296	8.32915	0.000451134		3240	1.63798e+08	5.02138	5.00518	0.0162		3240
	3270	8.53617e+07	2.6621	2.65528	0.00681434		3270	1.19443e+08	3.72496	3.71645	0.00850445		3270	9.38246e+07	2.92602	2.92217	0.00385127		3270	1.78906e+08	5.57938	5.57181	0.00756656		3270	1.05039e+08	3.22008	3.24286	-0.0227825		3270	7.53052e+07	2.30855	2.30777	0.000772418		3270	2.72363e+08	8.34952	8.38313	-0.0336102		3270	1.63739e+08	5.01955	5.0214	-0.0018468		3270
	3300	8.53128e+07	2.66057	2.65687	0.00370177		3300	119808520	3.73636	3.72786	0.00849697		3300	9.39672e+07	2.93047	2.92811	0.00236432		3300	179360224	5.59355	5.60287	-0.00932435		3300	1.05461e+08	3.233	3.26971	-0.0367107		3300	7.52891e+07	2.30806	2.31829	-0.0102351		3300	2.74159e+08	8.40458	8.43712	-0.032541		3300	164392864	5.03961	5.03762	0.00198585		3300
	3330	85470408	2.66549	2.65846	0.00702842		3330	1.20197e+08	3.74847	3.73928	0.00919297		3330	9.46001e+07	2.95021	2.93404	0.0161682		3330	1.81072e+08	5.64692	5.63393	0.0129942		3330	1.0601e+08	3.24982	3.29657	-0.0467523		3330	7.57826e+07	2.32318	2.32877	-0.00558265		3330	275806192	8.45509	8.4911	-0.0360139		3330	1.65081e+08	5.0607	5.05385	0.00685426		3330
	3360	8.5342e+07	2.66148	2.66005	0.00143438		3360	1.20393e+08	3.75459	3.75069	0.00390565		3360	94457752	2.94577	2.93997	0.00579453		3360	1.81747e+08	5.66797	5.66499	0.00298258		3360	1.07514e+08	3.29594	3.32343	-0.0274857		3360	75984512	2.32937	2.3392	-0.00982906		3360	277818272	8.51677	8.54508	-0.0283141		3360	1.65486e+08	5.07312	5.07007	0.00304386		3360
	3390	8.59258e+07	2.67969	2.66164	0.0180529		3390	1.2093e+08	3.77135	3.7621	0.00924937		3390	9.50607e+07	2.96457	2.94591	0.0186655		3390	1.82652e+08	5.6962	5.69605	0.000145883		3390	1.07609e+08	3.29885	3.35028	-0.0514383		3390	7.65372e+07	2.34631	2.3496	-0.00328485		3390	280046208	8.58507	8.59906	-0.0139971		3390	1.66351e+08	5.09965	5.0863	0.0133559		3390
	3420	85483520	2.6659	2.66322	0.00267345		3420	121283976	3.78237	3.77351	0.00886159		3420	94695136	2.95317	2.95184	0.00132939		3420	1.83864e+08	5.734	5.72711	0.00688623		3420	108750472	3.33384	3.37714	-0.0432966		3420	7.72495e+07	2.36815	2.35996	0.00819198		3420	2.80499e+08	8.59896	8.65305	-0.0540909		3420	1.66496e+08	5.10408	5.10252	0.00155523		3420
	3450	8.56449e+07	2.67093	2.66481	0.0061188		3450	1.21929e+08	3.80248	3.78492	0.0175555		3450	9.50556e+07	2.96441	2.95778	0.00663593		3450	1.84556e+08	5.75558	5.75817	-0.0025887		3450	1.09846e+08	3.36744	3.404	-0.0365576		3450	7.68841e+07	2.35695	2.37028	-0.013333		3450	2.82451e+08	8.65879	8.70703	-0.04824		3450	1.66921e+08	5.11711	5.11874	-0.00163583		3450
	3480	8.54575e+07	2.66509	2.6664	-0.00131364		3480	1.22033e+08	3.80574	3.79634	0.00939835		3480	9.55221e+07	2.97896	2.96371	0.0152525		3480	185484784	5.78455	5.78923	-0.00468142		3480	1.10101e+08	3.37525	3.43085	-0.0556018		3480	7.76911e+07	2.38169	2.38057	0.00111639		3480	2.85256e+08	8.74478	8.76101	-0.0162338		3480	167577696	5.13724	5.13497	0.00227579		3480
	3510	85713744	2.67308	2.66799	0.00509024		3510	1.22534e+08	3.82137	3.80775	0.0136237		3510	95697000	2.98442	2.96964	0.0147714		3510	1.86917e+08	5.82923	5.82029	0.00893749		3510	110982744	3.40228	3.45771	-0.0554332		3510	7.77171e+07	2.38249	2.39083	-0.00834261		3510	286478848	8.78227	8.81499	-0.0327279		3510	1.68098e+08	5.15319	5.15119	0.00199499		3510
	3540	85561000	2.66831	2.66957	-0.00126077		3540	1.22704e+08	3.82667	3.81916	0.00750691		3540	9.59505e+07	2.99232	2.97558	0.0167429		3540	187932624	5.86089	5.85135	0.00953775		3540	1.12537e+08	3.44993	3.48456	-0.0346392		3540	7.80776e+07	2.39354	2.40105	-0.00751164		3540	2.87664e+08	8.8186	8.86898	-0.0503707		3540	1.68616e+08	5.16908	5.16742	0.00166498		3540
	3570	86106776	2.68533	2.67116	0.0141724		3570	1.22659e+08	3.82526	3.83057	-0.00531257		3570	96065592	2.99591	2.98151	0.0143982		3570	1.89484e+08	5.90927	5.88241	0.0268581		3570	112236848	3.44072	3.51142	-0.0707001		3570	7.83856e+07	2.40298	2.41124	-0.00825948		3570	2.88531e+08	8.84519	8.92296	-0.0777692		3570	169455728	5.19482	5.18364	0.0111766		3570
	3600	85797872	2.6757	2.67275	0.00295149		3600	1.23607e+08	3.85481	3.84199	0.0128261		3600	9.57599e+07	2.98638	2.98745	-0.0010705		3600	1.89763e+08	5.91797	5.91347	0.00449955		3600	1.1332e+08	3.47393	3.53828	-0.0643492		3600	7.86132e+07	2.40996	2.4214	-0.0114414		3600	2.92982e+08	8.98163	8.97694	0.00469201		3600	1.69474e+08	5.19539	5.19986	-0.00447485		3600
[truncated: 24 more columns]

## Sheet: kinetoplastid PRLs
Leishmania PRL-1						Leishmania PRL-2						Trypanosoma PRL-1						Trypanosoma PRL-2						Trypanosoma PRL-3
	A	0.000343014	Burstiness	22.5368			A	0.0013687	Burstiness	1.57276			A	0.00275214	Burstiness	5.60436			A	9.5669e-05	Burstiness	0			A	0.000141787	Burstiness	19.6091
	B	2.20412					B	1.21808					B	2.7145					B	0					B	2.53256
	b	0.00350725					b	0.00176724					b	0.00568205					b	0					b	0.00109783
	time_offset	124.247					time_offset	133.563					time_offset	92.3729					time_offset	615.126					time_offset	91.6319
	Total error	0.0337525					Total error	0.142023					Total error	0.691573					Total error	0.00271185					Total error	0.0302745
	Offset (µM)	0.045					Offset (µM)	0.045					Offset (µM)	0.045					Offset (µM)	0.05					Offset (µM)	0.045
time(s)	avg RFU	[diFMU]	Fitted curve	Error		time(s)	avg RFU	[diFMU]	Fitted curve	Error		time(s)	avg RFU	[diFMU]	Fitted curve	Error		time(s)	avg RFU	[diFMU]	Fitted curve	Error		time(s)	avg RFU	[diFMU]	Fitted curve	Error
0	2.21444e+07	0.875739	0.86618	0.00955855		0	1.11374e+07	0.44045	0.483907	-0.0434569		0	3.52983e+07	1.39593	1.40773	-0.0118002		0	2527589	0.0999581	0.108848	-0.00889032		0	8.80842e+06	0.28431	0.300364	-0.0160533
30	2.54373e+07	1.00596	1.01884	-0.012879		30	1.34074e+07	0.530219	0.57464	-0.0444214		30	4.31797e+07	1.70762	1.742	-0.0343782		30	2.64642e+06	0.104658	0.111719	-0.00706081		30	10421787	0.37188	0.378816	-0.00693591
60	2.86448e+07	1.13281	1.15729	-0.0244749		60	1.58017e+07	0.624907	0.662809	-0.0379024		60	5.05626e+07	1.99959	2.03681	-0.0372208		60	2.7288e+06	0.107916	0.114589	-0.00667302		60	1.23365e+07	0.440203	0.454865	-0.0146617
90	3.15545e+07	1.24788	1.28293	-0.0350508		90	1.951e+07	0.771557	0.748546	0.0230117		90	5.69541e+07	2.25235	2.29836	-0.0460081		90	3331306	0.131743	0.117459	0.0142839		90	1.42456e+07	0.508325	0.528587	-0.020262
120	3.51079e+07	1.3884	1.39706	-0.00865277		120	2.07922e+07	0.822265	0.831975	-0.00970994		120	64844840	2.56441	2.53186	0.0325471		120	2954329	0.116834	0.120329	-0.00349438		120	1.68367e+07	0.600784	0.600059	0.000725728
150	3.84733e+07	1.5215	1.50081	0.0206871		150	23508332	0.92968	0.913217	0.0164628		150	7.19553e+07	2.8456	2.7417	0.1039		150	3.09098e+06	0.122239	0.123199	-0.000960207		150	1.8855e+07	0.672802	0.669353	0.00344954
180	4.11332e+07	1.62669	1.59523	0.0314543		180	25666476	1.01503	0.992384	0.0226435		180	7.59989e+07	3.00552	2.9316	0.0739166		180	3149359	0.124547	0.126069	-0.0015217		180	20992480	0.749074	0.736539	0.0125344
210	42968468	1.69927	1.68125	0.0180171		210	27531086	1.08877	1.06958	0.0191836		210	7.9703e+07	3.152	3.10467	0.0473254		210	3.26077e+06	0.128953	0.128939	1.40727e-05		210	2.27183e+07	0.810656	0.801687	0.00896848
240	4.50649e+07	1.78217	1.7597	0.0224698		240	2.95765e+07	1.16966	1.14492	0.0247405		240	8.333e+07	3.29544	3.26356	0.0318725		240	3.73636e+06	0.147761	0.131809	0.0159521		240	2.44435e+07	0.872217	0.864862	0.00735506
270	4.66478e+07	1.84477	1.83135	0.0134197		270	3.14098e+07	1.24216	1.21848	0.0236763		270	87013448	3.44111	3.41049	0.0306158		270	3402343	0.134552	0.134679	-0.000127198		270	26206168	0.935114	0.926128	0.0089855
300	48699308	1.9259	1.89687	0.029032		300	3.36457e+07	1.33058	1.29037	0.0402155		300	9.05812e+07	3.5822	3.54733	0.0348693		300	3.50895e+06	0.138768	0.137549	0.00121853		300	2.79116e+07	0.995967	0.985547	0.0104197
330	49689380	1.96506	1.95687	0.00818258		330	3.49457e+07	1.38199	1.36066	0.0213333		330	9.26078e+07	3.66234	3.67566	-0.0133195		330	3.51677e+06	0.139077	0.140419	-0.00134217		330	2.93704e+07	1.04802	1.04318	0.00484247
360	5.13899e+07	2.03231	2.01191	0.0203935		360	3.69249e+07	1.46026	1.42944	0.030818		360	9.63326e+07	3.80965	3.79682	0.012824		360	3.66364e+06	0.144885	0.143289	0.00159597		360	3.1263e+07	1.11556	1.09908	0.0164757
390	52054996	2.05861	2.06248	-0.00387316		390	3.81293e+07	1.50789	1.4968	0.0110984		390	9.84471e+07	3.89327	3.91194	-0.0186648		390	3.67804e+06	0.145455	0.146159	-0.000704509		390	3.25189e+07	1.16037	1.15331	0.00706106
420	5.35464e+07	2.11759	2.10903	0.0085622		420	4.01799e+07	1.58899	1.56279	0.0261947		420	101564336	4.01655	4.02195	-0.00539798		420	3.78476e+06	0.149675	0.149029	0.000645846		420	3.40763e+07	1.21594	1.20592	0.0100234
450	54744320	2.16496	2.15196	0.0130083		450	4.18451e+07	1.65484	1.6275	0.0273421		450	1.04702e+08	4.14063	4.12765	0.012972		450	3865545	0.15287	0.1519	0.000970554		450	35454140	1.26511	1.25696	0.00814617
480	5.51941e+07	2.18275	2.19162	-0.00887159		480	4.28001e+07	1.69261	1.69099	0.00162246		480	1.05734e+08	4.18144	4.22974	-0.0483		480	3886025	0.15368	0.15477	-0.0010896		480	36873724	1.31576	1.30649	0.00927395
510	5.60586e+07	2.21694	2.22836	-0.0114169		510	4.44225e+07	1.75677	1.75331	0.00345424		510	108217616	4.27966	4.32876	-0.0490948		510	3.95485e+06	0.156402	0.15764	-0.00123796		510	3.81247e+07	1.3604	1.35455	0.00585091
540	5.68199e+07	2.24705	2.26245	-0.0153995		540	45598740	1.80329	1.81454	-0.0112591		540	110343144	4.36372	4.4252	-0.0614801		540	4013643	0.158727	0.16051	-0.00178285		540	3.922e+07	1.39949	1.40119	-0.00170507
570	5.74163e+07	2.27063	2.29416	-0.0235294		570	47940484	1.89589	1.87473	0.0211606		570	112581808	4.45225	4.51947	-0.067216		570	4084497	0.161529	0.16338	-0.00185087		570	4.10391e+07	1.4644	1.44646	0.0179387
600	5.82291e+07	2.30278	2.32374	-0.0209589		600	4.83915e+07	1.91373	1.93393	-0.0202061		600	1.14505e+08	4.5283	4.6119	-0.0836058		600	4.17556e+06	0.16513	0.16625	-0.00111974		600	41720104	1.4887	1.4904	-0.00170117
630	59261924	2.34362	2.35139	-0.00776502		630	50438764	1.99469	1.9922	0.00249385		630	1.17511e+08	4.64718	4.70279	-0.055607		630	4.246e+06	0.167916	0.16912	-0.00120397		630	43091816	1.53764	1.53305	0.00459231
660	59499692	2.35302	2.3773	-0.0242775		660	5.12048e+07	2.02499	2.04958	-0.0245897		660	118745600	4.69601	4.79237	-0.0963607		660	4290853	0.16969	0.17199	-0.00230035		660	4.39657e+07	1.56883	1.57446	-0.00563271
690	6.02955e+07	2.38449	2.40166	-0.0171618		690	52605572	2.08038	2.10611	-0.0257257		690	121148072	4.79102	4.88086	-0.089833		690	4.35132e+06	0.172081	0.17486	-0.00277905		690	4.49901e+07	1.60538	1.61467	-0.00928609
720	6.08638e+07	2.40697	2.42461	-0.017636		720	5.42489e+07	2.14537	2.16184	-0.0164719		720	123635104	4.88938	4.96841	-0.0790338		720	4521634	0.178816	0.17773	0.00108617		720	46420772	1.65643	1.65371	0.00272415
750	61225152	2.42126	2.44629	-0.0250324		750	5.60454e+07	2.21642	2.21682	-0.000403867		750	125449568	4.96113	5.05518	-0.0940502		750	4.54336e+06	0.179675	0.1806	-0.000924723		750	47279956	1.68709	1.69162	-0.00453118
780	6.28414e+07	2.48518	2.46684	0.0183354		780	5.8396e+07	2.30938	2.27108	0.0382965		780	1.29963e+08	5.13964	5.1413	-0.00165923		780	4.68153e+06	0.18514	0.18347	0.00166927		780	48351416	1.72532	1.72844	-0.00312134
810	6.26095e+07	2.47601	2.48636	-0.0103553		810	58501872	2.31356	2.32466	-0.0110932		810	129971576	5.13996	5.22685	-0.0868892		810	4679271	0.18505	0.18634	-0.00129		810	4.96857e+07	1.77293	1.76421	0.00872242
840	62997216	2.49134	2.50497	-0.0136255		840	5.95139e+07	2.35358	2.37759	-0.024003		840	132117072	5.22481	5.31194	-0.0871295		840	4.74084e+06	0.187485	0.18921	-0.00172522		840	50767732	1.81154	1.79896	0.0125853
870	6.33212e+07	2.50415	2.52274	-0.0185861		870	60799896	2.40444	2.42991	-0.0254622		870	1.33611e+08	5.2839	5.39663	-0.112735		870	4781517	0.189094	0.19208	-0.00298664		870	5.12689e+07	1.82943	1.83272	-0.00328934
900	64217264	2.53959	2.53976	-0.000171997		900	6.28194e+07	2.48431	2.48164	0.00266581		900	138237096	5.46684	5.48099	-0.0141531		900	4.93963e+06	0.195347	0.194951	0.000396176		900	5.19822e+07	1.85488	1.86552	-0.0106404
930	64160860	2.53736	2.55611	-0.0187543		930	6.34486e+07	2.50919	2.53283	-0.0236344		930	1.38267e+08	5.46801	5.56507	-0.0970598		930	4.9383e+06	0.195294	0.197821	-0.00252648		930	5.27279e+07	1.88149	1.8974	-0.0159111
960	6.51058e+07	2.57473	2.57186	0.00286994		960	65266332	2.58108	2.58349	-0.00241323		960	1.41942e+08	5.61337	5.64891	-0.0355419		960	5.09961e+06	0.201673	0.200691	0.00098258		960	5.37e+07	1.91618	1.92838	-0.012204
990	6.56033e+07	2.5944	2.58706	0.00734358		990	6.7054e+07	2.65177	2.63366	0.0181175		990	1.45318e+08	5.74686	5.73255	0.014309		990	5.19651e+06	0.205506	0.203561	0.00194484		990	54655968	1.95029	1.9585	-0.00821073
1020	6.53838e+07	2.58572	2.60177	-0.0160491		1020	67224876	2.65853	2.68335	-0.0248223		1020	1.45597e+08	5.75789	5.81602	-0.0581288		1020	5182979	0.20497	0.206431	-0.00146043		1020	5.53629e+07	1.97551	1.98778	-0.0122636
1050	6.58024e+07	2.60228	2.61604	-0.0137635		1050	6.85781e+07	2.71205	2.7326	-0.0205558		1050	1.47323e+08	5.82618	5.89935	-0.0731744		1050	5221025	0.206475	0.209301	-0.00282591		1050	56485360	2.01556	2.01624	-0.00067998
1080	66603256	2.63395	2.62991	0.00403445		1080	7.0185e+07	2.77559	2.78143	-0.00583681		1080	1.50526e+08	5.95282	5.98256	-0.0297431		1080	5363225	0.212099	0.212171	-7.24167e-05		1080	57214004	2.04156	2.04393	-0.00236358
1110	66792300	2.64142	2.64343	-0.00200383		1110	7.10272e+07	2.8089	2.82986	-0.0209574		1110	1.51948e+08	6.00905	6.06567	-0.0566149		1110	5.40348e+06	0.213691	0.215041	-0.0013505		1110	5.71214e+07	2.03826	2.07085	-0.0325914
1140	67308496	2.66184	2.65662	0.00521769		1140	73268864	2.89755	2.8779	0.0196467		1140	1.55289e+08	6.14119	6.14869	-0.00750424		1140	5.55372e+06	0.219632	0.217911	0.00172079		1140	58352228	2.08218	2.09704	-0.0148632
1170	6.75729e+07	2.6723	2.66952	0.00277251		1170	73886088	2.92196	2.92559	-0.00362968		1170	1.57666e+08	6.23518	6.23164	0.00353644		1170	5.76341e+06	0.227925	0.220781	0.00714349		1170	5.95054e+07	2.12333	2.12252	0.000806558
1200	6.76632e+07	2.67587	2.68216	-0.00629794		1200	74822592	2.959	2.97293	-0.0139375		1200	1.59205e+08	6.29603	6.31453	-0.0184993		1200	5.62684e+06	0.222524	0.223651	-0.00112757		1200	60289492	2.15131	2.14731	0.0039929
1230	67790716	2.68091	2.69457	-0.0136632		1230	7.55489e+07	2.98772	3.01995	-0.0322331		1230	1.60736e+08	6.35659	6.39737	-0.0407874		1230	5687185	0.22491	0.226521	-0.00161117		1230	6.0964e+07	2.17538	2.17144	0.00393594
1260	68740828	2.71848	2.70677	0.0117153		1260	7.80166e+07	3.08531	3.06666	0.0186442		1260	164544944	6.50723	6.48017	0.0270622		1260	5.87764e+06	0.232442	0.229391	0.00305046		1260	6.11617e+07	2.18243	2.19492	-0.0124932
1290	6.90083e+07	2.72906	2.71877	0.0102859		1290	78690144	3.11195	3.11308	-0.00113853		1290	165782880	6.55619	6.56293	-0.00674108		1290	5.84061e+06	0.230977	0.232261	-0.00128403		1290	62033604	2.21354	2.21778	-0.00424041
1320	6.90747e+07	2.73168	2.73061	0.00107786		1320	79520192	3.14477	3.15923	-0.0144558		1320	1.66748e+08	6.59437	6.64566	-0.0512873		1320	5.87475e+06	0.232328	0.235132	-0.00280373		1320	6.30519e+07	2.24988	2.24004	0.00983987
1350	69374088	2.74353	2.74229	0.00123968		1350	81001632	3.20336	3.20511	-0.00175016		1350	1.70067e+08	6.7256	6.72836	-0.00276406		1350	6.0053e+06	0.237491	0.238002	-0.000510869		1350	6.29298e+07	2.24552	2.26171	-0.016192
1380	69456084	2.74677	2.75383	-0.00705868		1380	8.18004e+07	3.23495	3.25074	-0.0157942		1380	1.7212e+08	6.8068	6.81104	-0.00424708		1380	6112226	0.241719	0.240872	0.0008475		1380	63462520	2.26453	2.28282	-0.0182917
1410	6.95838e+07	2.75182	2.76524	-0.0134233		1410	82622832	3.26747	3.29614	-0.0286643		1410	174048672	6.88307	6.89371	-0.010632		1410	6.30576e+06	0.249373	0.243742	0.0056309		1410	6.48482e+07	2.31398	2.30338	0.0105908
1440	7.00033e+07	2.76841	2.77655	-0.0081392		1440	8.38149e+07	3.31461	3.34131	-0.0266934		1440	1.76295e+08	6.97192	6.97635	-0.00443493		1440	6.17338e+06	0.244138	0.246612	-0.00247417		1440	6.47251e+07	2.30958	2.32342	-0.0138384
1470	7.12137e+07	2.81628	2.78775	0.028529		1470	8.58637e+07	3.39564	3.38627	0.00937219		1470	180597312	7.14205	7.05899	0.0830641		1470	6.36995e+06	0.251911	0.249482	0.00242956		1470	65358836	2.3322	2.34294	-0.0107464
1500	70487296	2.78755	2.79886	-0.0113113		1500	8.59635e+07	3.39958	3.43103	-0.0314425		1500	1.79941e+08	7.1161	7.14161	-0.0255158		1500	6.31344e+06	0.249676	0.252352	-0.00267559		1500	6.6044e+07	2.35664	2.36197	-0.00532695
1530	71076888	2.81087	2.80989	0.000975749		1530	8.71615e+07	3.44696	3.47559	-0.0286303		1530	182759072	7.22754	7.22422	0.0033173		1530	6.40481e+06	0.25329	0.255222	-0.00193217		1530	6.64803e+07	2.37221	2.38052	-0.00830633
1560	7.2075e+07	2.85034	2.82085	0.0294938		1560	8.95573e+07	3.54171	3.51998	0.0217275		1560	1.87041e+08	7.39688	7.30683	0.0900445		1560	6.60399e+06	0.261167	0.258092	0.00307472		1560	6.88207e+07	2.45572	2.39861	0.0571165
1590	7.1458e+07	2.82594	2.83173	-0.00579581		1590	8.94349e+07	3.53687	3.56419	-0.0273286		1590	1.86993e+08	7.39498	7.38943	0.00555184		1590	6.54548e+06	0.258853	0.260962	-0.00210923		1590	6.7546e+07	2.41024	2.41625	-0.00600741
1620	7.21802e+07	2.8545	2.84256	0.0119339		1620	91489736	3.61813	3.60825	0.00988374		1620	1.90389e+08	7.52927	7.47202	0.0572449		1620	6721439	0.265812	0.263832	0.00197938		1620	6.78166e+07	2.4199	2.43345	-0.0135552
1650	7.23714e+07	2.86206	2.85334	0.00871943		1650	9.23146e+07	3.65075	3.65214	-0.0013921		1650	1.92485e+08	7.61215	7.55461	0.0575379		1650	6776305	0.267981	0.266702	0.00127909		1650	6.85596e+07	2.44641	2.45024	-0.00382626
1680	72820128	2.87981	2.86407	0.0157385		1680	93812240	3.70998	3.69589	0.0140832		1680	1.9561e+08	7.73577	7.6372	0.0985708		1680	6.8509e+06	0.270931	0.269572	0.00135889		1680	69516352	2.48055	2.46662	0.0139329
1710	7.26444e+07	2.87285	2.87475	-0.00189562		1710	9.38378e+07	3.71099	3.73951	-0.0285184		1710	1.95087e+08	7.71507	7.71978	-0.00470784		1710	6838967	0.270459	0.272442	-0.00198297		1710	69569032	2.48243	2.4826	-0.000173785
1740	72894904	2.88276	2.88539	-0.00263206		1740	95465456	3.77536	3.78299	-0.00762957		1740	1.97598e+08	7.81439	7.80236	0.0120333		1740	6.96565e+06	0.275469	0.275313	0.00015685		1740	69916112	2.49481	2.49821	-0.00339525
1770	7.29667e+07	2.8856	2.896	-0.0104033		1770	9.64225e+07	3.81321	3.82634	-0.0131358		1770	2.00087e+08	7.91281	7.88494	0.027869		1770	7.0098e+06	0.277215	0.278183	-0.000967254		1770	7.06951e+07	2.52261	2.51345	0.00916404
1800	74196136	2.93422	2.90658	0.0276416		1800	9.8967e+07	3.91383	3.86958	0.0442522		1800	2.04573e+08	8.0902	7.96751	0.122685		1800	7.30416e+06	0.288857	0.281053	0.00780392		1800	7.0915e+07	2.53046	2.52833	0.00212645
1830	73485800	2.90613	2.91713	-0.0109984		1830	9.79863e+07	3.87505	3.9127	-0.0376557		1830	203651840	8.05379	8.05009	0.00369918		1830	7.10107e+06	0.280825	0.283923	-0.00309803		1830	7.13546e+07	2.54614	2.54287	0.00327397
1860	7.41661e+07	2.93303	2.92765	0.00538169		1860	100074304	3.95762	3.95572	0.00190116		1860	2.07589e+08	8.20949	8.13266	0.0768365		1860	7.26542e+06	0.287324	0.286793	0.000531365		1860	7.15425e+07	2.55285	2.55707	-0.00422495
1890	74009736	2.92685	2.93815	-0.0113006		1890	100515832	3.97508	3.99864	-0.0235547		1890	2.08384e+08	8.24092	8.21523	0.0256902		1890	7.30904e+06	0.28905	0.289663	-0.000613316		1890	72068976	2.57163	2.57096	0.000678313
1920	74746376	2.95598	2.94863	0.00735256		1920	1.02091e+08	4.03737	4.04146	-0.00408495		1920	2.11533e+08	8.36545	8.2978	0.0676514		1920	7398548	0.292589	0.292533	5.62005e-05		1920	7.20698e+07	2.57166	2.58453	-0.0128617
1950	75346304	2.97971	2.95909	0.020618		1950	1.03874e+08	4.1079	4.08419	0.023709		1950	2.14657e+08	8.48901	8.38037	0.108646		1950	7.55053e+06	0.2986	0.295403	0.00319652		1950	7.2939e+07	2.60268	2.5978	0.00488265
1980	7.49143e+07	2.96262	2.96953	-0.00690765		1980	1.03657e+08	4.09931	4.12683	-0.0275185		1980	2.15105e+08	8.50671	8.46293	0.0437763		1980	7613258	0.30108	0.298273	0.00280716		1980	7.31781e+07	2.61121	2.61077	0.000437297
2010	7.4777e+07	2.9572	2.97996	-0.022765		2010	1.04483e+08	4.13196	4.16939	-0.037434		2010	2.16602e+08	8.56594	8.5455	0.0204386		2010	7.51526e+06	0.297205	0.301143	-0.00393825		2010	7.31096e+07	2.60877	2.62347	-0.0147002
2040	7.55649e+07	2.98835	2.99037	-0.00201979		2040	105537664	4.17368	4.21188	-0.0381993		2040	2.19086e+08	8.66416	8.62807	0.0360959		2040	7.62841e+06	0.30168	0.304013	-0.00233358		2040	7.39234e+07	2.6378	2.63589	0.00191796
2070	7.55581e+07	2.98808	3.00078	-0.0126917		2070	1.07028e+08	4.23261	4.25429	-0.0216833		2070	2.19726e+08	8.68948	8.71063	-0.0211552		2070	7.69471e+06	0.304302	0.306883	-0.00258171		2070	7.42926e+07	2.65098	2.64804	0.00293635
2100	76317872	3.01813	3.01117	0.00696379		2100	1.08588e+08	4.29432	4.29663	-0.00231553		2100	2.2319e+08	8.82646	8.7932	0.0332549		2100	7.77607e+06	0.307519	0.309753	-0.00223429		2100	74330912	2.65235	2.65994	-0.00759611
2130	76392464	3.02108	3.02155	-0.00046685		2130	1.0957e+08	4.33315	4.33891	-0.0057562		2130	225589280	8.92134	8.87577	0.0455748		2130	7.8802e+06	0.311637	0.312623	-0.000986347		2130	7.45855e+07	2.66143	2.6716	-0.0101649
2160	7.7255e+07	3.05519	3.03192	0.0232711		2160	111826304	4.42238	4.38112	0.0412559		2160	2.2982e+08	9.08865	8.95833	0.13032		2160	8040121	0.317961	0.315493	0.00246782		2160	7.56012e+07	2.69768	2.68301	0.0146677
2190	7.73417e+07	3.05862	3.04228	0.0163391		2190	113330288	4.48185	4.42327	0.0585805		2190	232029424	9.17603	9.0409	0.135131		2190	8.10349e+06	0.320467	0.318364	0.00210382		2190	7.5944e+07	2.70991	2.69419	0.0157175
2220	7.70919e+07	3.04874	3.05264	-0.00389622		2220	112168192	4.4359	4.46537	-0.0294735		2220	2.31884e+08	9.17028	9.12346	0.0468188		2220	8.08533e+06	0.319749	0.321234	-0.00148426		2220	7.59867e+07	2.71143	2.70514	0.00628591
2250	77697776	3.0727	3.06299	0.00971348		2250	113374064	4.48359	4.50741	-0.0238283		2250	233104448	9.21854	9.20603	0.0125152		2250	8166212	0.322948	0.324104	-0.00115589		2250	7.64107e+07	2.72656	2.71588	0.0106752
2280	7.76739e+07	3.07176	3.07333	-0.00157444		2280	1.14774e+08	4.53895	4.54941	-0.010453		2280	2.3431e+08	9.26623	9.28859	-0.0223582		2280	8216436	0.324934	0.326974	-0.00203976		2280	77055824	2.74958	2.72641	0.0231671
2310	77691080	3.07244	3.08367	-0.0112333		2310	1.15508e+08	4.56799	4.59135	-0.023363		2310	2.37658e+08	9.39861	9.37116	0.02745		2310	8.29929e+06	0.328211	0.329844	-0.00163332		2310	7.67321e+07	2.73803	2.73674	0.00129025
2340	78367384	3.09918	3.094	0.00517882		2340	118231168	4.67567	4.63325	0.0424189		2340	241217984	9.53941	9.45372	0.0856859		2340	8556415	0.338379	0.332714	0.00566519		2340	7.66629e+07	2.73556	2.74687	-0.0113073
2370	7.93871e+07	3.13951	3.10433	0.035178		2370	1.20755e+08	4.77548	4.6751	0.100371		2370	244985232	9.68839	9.53629	0.152104		2370	9.12978e+06	0.361054	0.335584	0.0254697		2370	79302008	2.82973	2.75681	0.0729245
2400	79645400	3.14972	3.11466	0.0350657		2400	1.20715e+08	4.77389	4.71692	0.0569685		2400	2.47053e+08	9.77017	9.61885	0.151323		2400	8.66157e+06	0.342538	0.338454	0.00408373		2400	7.72755e+07	2.75742	2.76656	-0.00914338
2430	7.91344e+07	3.12952	3.12498	0.00453644		2430	1.19913e+08	4.74217	4.75869	-0.0165249		2430	2.46244e+08	9.73818	9.70141	0.0367624		2430	8.59632e+06	0.339957	0.341324	-0.00136673		2430	7.83209e+07	2.79472	2.77614	0.0185865
2460	7.96728e+07	3.15081	3.1353	0.0155095		2460	122778136	4.85549	4.80043	0.0550527		2460	250948880	9.92423	9.78398	0.140254		2460	8.80324e+06	0.34814	0.344194	0.00394599		2460	7.92637e+07	2.82836	2.78554	0.0428225
2490	8.00123e+07	3.16423	3.14561	0.0186173		2490	123702888	4.89206	4.84214	0.04992		2490	2.52797e+08	9.9973	9.86654	0.13076		2490	8.87102e+06	0.350821	0.347064	0.00375657		2490	7.77338e+07	2.77377	2.79478	-0.0210056
2520	80097656	3.16761	3.15593	0.0116811		2520	124030376	4.90501	4.88381	0.0212006		2520	2.54939e+08	10.082	9.94911	0.132928		2520	8939675	0.353536	0.349934	0.00360149		2520	7.82037e+07	2.79054	2.80385	-0.013313
2550	79974816	3.16275	3.16624	-0.00348788		2550	1.24012e+08	4.90429	4.92545	-0.0211536		2550	2.53938e+08	10.0424	10.0317	0.0107527		2550	8831926	0.349275	0.352804	-0.00352971		2550	7.90627e+07	2.82119	2.81277	0.00841786
2580	80324688	3.17659	3.17655	3.94491e-05		2580	125285408	4.95464	4.96706	-0.0124151		2580	2.55657e+08	10.1104	10.1142	-0.00379853		2580	8929009	0.353114	0.355674	-0.00256046		2580	7.92882e+07	2.82924	2.82154	0.00769724
2610	8.10092e+07	3.20366	3.18685	0.0168022		2610	127651144	5.0482	5.00864	0.0395613		2610	2.60317e+08	10.2947	10.1968	0.097899		2610	9.16005e+06	0.362251	0.358545	0.00370624		2610	7.84588e+07	2.79964	2.83016	-0.0305185
2640	81668392	3.22973	3.19716	0.0325661		2640	130037040	5.14255	5.05019	0.0923619		2640	263775568	10.4315	10.2794	0.152124		2640	9.22331e+06	0.364753	0.361415	0.00333809		2640	7.90833e+07	2.82192	2.83864	-0.0167171
2670	8.05559e+07	3.18573	3.20746	-0.0217348		2670	127609416	5.04655	5.09172	-0.0451715		2670	2.61286e+08	10.333	10.3619	-0.0288894		2670	9.1088e+06	0.360224	0.364285	-0.00406059		2670	8.00153e+07	2.85518	2.84698	0.00819721
2700	8.1012e+07	3.20377	3.21777	-0.0139971		2700	129138880	5.10703	5.13322	-0.0261904		2700	2.63422e+08	10.4175	10.4445	-0.0269717		2700	9.24375e+06	0.365561	0.367155	-0.00159375		2700	7.99194e+07	2.85176	2.8552	-0.00343641
2730	8.16907e+07	3.23061	3.22807	0.00253908		2730	1.32509e+08	5.2403	5.17471	0.0655931		2730	2.68567e+08	10.621	10.5271	0.0939278		2730	9410892	0.372171	0.370025	0.00214614		2730	80093072	2.85796	2.86328	-0.00532056
2760	8.20276e+07	3.24393	3.23837	0.0055629		2760	1.32736e+08	5.24927	5.21617	0.0331072		2760	2.68536e+08	10.6198	10.6096	0.0101455		2760	9.39759e+06	0.371645	0.372895	-0.00124993		2760	8.0189e+07	2.86138	2.87124	-0.00985679
2790	8.22297e+07	3.25192	3.24867	0.00325679		2790	1.33642e+08	5.2851	5.2576	0.0274946		2790	2.72089e+08	10.7603	10.6922	0.0680846		2790	9440097	0.373326	0.375765	-0.00243903		2790	8.01921e+07	2.86149	2.87908	-0.0175831
2820	8.23929e+07	3.25838	3.25897	-0.000587272		2820	1.34129e+08	5.30439	5.29902	0.00536396		2820	273290592	10.8078	10.7747	0.0330284		2820	9509160	0.376057	0.378635	-0.00257788		2820	8.14289e+07	2.90562	2.8868	0.0188248
2850	8.21941e+07	3.25052	3.26926	-0.0187468		2850	1.34437e+08	5.31654	5.34043	-0.023887		2850	2.74031e+08	10.8371	10.8573	-0.0202588		2850	9.49962e+06	0.37568	0.381505	-0.00582516		2850	8.20509e+07	2.92782	2.89441	0.0334108
2880	8.35647e+07	3.30472	3.27956	0.0251578		2880	138577008	5.48028	5.38181	0.0984727		2880	2.7871e+08	11.0221	10.9399	0.0822331		2880	9.83234e+06	0.388838	0.384375	0.00446259		2880	81067064	2.89271	2.90191	-0.00919635
2910	83347032	3.29611	3.28986	0.00625416		2910	1.36821e+08	5.41083	5.42318	-0.0123503		2910	2.77755e+08	10.9843	11.0224	-0.0381036		2910	9.67424e+06	0.382585	0.387245	-0.00465975		2910	80766224	2.88198	2.9093	-0.0273272
2940	8.42673e+07	3.33251	3.30015	0.032354		2940	1.39497e+08	5.51665	5.46453	0.0521188		2940	282214272	11.1607	11.105	0.0556754		2940	9905798	0.391743	0.390115	0.00162762		2940	82465552	2.94261	2.9166	0.0260156
2970	83246352	3.29213	3.31045	-0.0183182		2970	1.37875e+08	5.45253	5.50586	-0.0533294		2970	2.80009e+08	11.0735	11.1876	-0.114109		2970	9.76208e+06	0.386059	0.392985	-0.00692623		2970	8.21482e+07	2.93129	2.92379	0.00749705
3000	8.37882e+07	3.31356	3.32074	-0.00718569		3000	1.40613e+08	5.56079	5.54719	0.013609		3000	285225664	11.2798	11.2701	0.00963822		3000	9940896	0.393131	0.395855	-0.00272451		3000	81956560	2.92445	2.9309	-0.00644287
3030	8.3653e+07	3.30821	3.33104	-0.0228272		3030	140955248	5.57433	5.58849	-0.01416		3030	2.85537e+08	11.2921	11.3527	-0.0606134		3030	9.93523e+06	0.392907	0.398726	-0.00581867		3030	8.16765e+07	2.91446	2.9379	-0.0234452
3060	8.39407e+07	3.31959	3.34133	-0.0217431		3060	1.4063e+08	5.56147	5.62979	-0.0683152		3060	287823936	11.3825	11.4353	-0.0527365		3060	10023463	0.396396	0.401596	-0.00519939		3060	8.27435e+07	2.95253	2.94482	0.00771178
3090	85345976	3.37516	3.35162	0.0235389		3090	1.43787e+08	5.68634	5.67107	0.0152667		3090	292639232	11.573	11.5178	0.0551291		3090	1.02438e+07	0.40511	0.404466	0.000644266		3090	82784656	2.954	2.95165	0.0023464
3120	8.52576e+07	3.37167	3.36192	0.00974895		3120	1.4523e+08	5.74338	5.71234	0.0310399		3120	2.94776e+08	11.6575	11.6004	0.0570768		3120	1.03483e+07	0.409241	0.407336	0.00190542		3120	82939560	2.95953	2.9584	0.00112481
3150	8.57856e+07	3.39255	3.37221	0.0203378		3150	1.47438e+08	5.83073	5.75361	0.0771193		3150	2.97264e+08	11.7558	11.683	0.0728942		3150	10475869	0.414287	0.410206	0.00408163		3150	8.29186e+07	2.95878	2.96507	-0.00629022
3180	8.58688e+07	3.39584	3.3825	0.0133363		3180	1.47383e+08	5.82851	5.79486	0.0336543		3180	2.98769e+08	11.8154	11.7655	0.0498365		3180	1.0487e+07	0.414727	0.413076	0.00165125		3180	83015744	2.96225	2.97166	-0.00941482
3210	8.67091e+07	3.42907	3.3928	0.0362756		3210	149736368	5.9216	5.8361	0.0855012		3210	302253792	11.9532	11.8481	0.105098		3210	1.0638e+07	0.4207	0.415946	0.0047538		3210	8.28221e+07	2.95534	2.97818	-0.0228386
3240	85695864	3.389	3.40309	-0.0140876		3240	1.47707e+08	5.84136	5.87733	-0.0359734		3240	300075648	11.867	11.9306	-0.0636045		3240	1.05164e+07	0.41589	0.418816	-0.00292643		3240	8.34119e+07	2.97638	2.98462	-0.00823344
3270	8.59415e+07	3.39871	3.41338	-0.0146653		3270	149248992	5.90232	5.91855	-0.0162276		3270	3.0203e+08	11.9443	12.0132	-0.0688626		3270	1.06027e+07	0.419303	0.421686	-0.00238334		3270	8.28903e+07	2.95777	2.99099	-0.0332159
3300	86284584	3.41228	3.42367	-0.0113896		3300	1.50954e+08	5.96976	5.95977	0.00999276		3300	3.05039e+08	12.0633	12.0958	-0.0324407		3300	1.08807e+07	0.430297	0.424556	0.00574045		3300	83912352	2.99424	2.99729	-0.00304816
3330	8.6314e+07	3.41344	3.43396	-0.0205195		3330	1.50883e+08	5.96693	6.00097	-0.034041		3330	304845024	12.0557	12.1783	-0.122683		3330	1.071e+07	0.423548	0.427426	-0.00387804		3330	8.36245e+07	2.98397	3.00352	-0.0195557
3360	86224856	3.40992	3.44425	-0.034335		3360	151421792	5.98825	6.04217	-0.0539204		3360	3.06032e+08	12.1026	12.2609	-0.158311		3360	10727239	0.424228	0.430296	-0.00606797		3360	8.43351e+07	3.00933	3.0097	-0.000369535
3390	8.68151e+07	3.43326	3.45455	-0.0212855		3390	152198816	6.01898	6.08336	-0.0643835		3390	3.08461e+08	12.1987	12.3435	-0.144798		3390	1.08393e+07	0.428659	0.433166	-0.00450731		3390	84299000	3.00804	3.0158	-0.00776654
3420	86926088	3.43765	3.46484	-0.0271864		3420	1.53942e+08	6.08793	6.12455	-0.0366178		3420	3.11427e+08	12.316	12.426	-0.110062		3420	1.09826e+07	0.434328	0.436036	-0.00170818		3420	8.50285e+07	3.03407	3.02185	0.0122151
3450	88104664	3.48426	3.47513	0.00913129		3450	156182896	6.17654	6.16573	0.0108103		3450	3.15609e+08	12.4813	12.5086	-0.0272668		3450	11144061	0.440712	0.438906	0.0018058		3450	8.54109e+07	3.04771	3.02784	0.0198691
3480	8.82821e+07	3.49128	3.48542	0.00585549		3480	155981232	6.16856	6.2069	-0.0383375		3480	316243392	12.5064	12.5912	-0.0847339		3480	1.16608e+07	0.461147	0.441777	0.0193701		3480	85714848	3.05856	3.03378	0.0247813
3510	8.83869e+07	3.49542	3.49571	-0.00028828		3510	1.57764e+08	6.23905	6.24807	-0.00901657		3510	3.18257e+08	12.586	12.6737	-0.0876834		3510	1.11928e+07	0.442638	0.444647	-0.00200881		3510	85404224	3.04748	3.03966	0.00781746
3540	88170864	3.48688	3.506	-0.0191241		3540	157421760	6.22553	6.28923	-0.0636975		3540	3.15816e+08	12.4895	12.7563	-0.266772		3540	11071349	0.437837	0.447517	-0.00967993		3540	8.56074e+07	3.05472	3.04548	0.00923884
3570	8.86505e+07	3.50584	3.51629	-0.0104489		3570	1.59976e+08	6.32654	6.33039	-0.00384126		3570	3.2174e+08	12.7238	12.8389	-0.115063		3570	1.13736e+07	0.449791	0.450387	-0.000596091		3570	8.47572e+07	3.02439	3.05126	-0.0268722
3600	88566720	3.50253	3.52658	-0.0240512		3600	1.59827e+08	6.32065	6.37154	-0.0508887		3600	321981760	12.7334	12.9214	-0.188056		3600	1.13352e+07	0.44827	0.453257	-0.00498649		3600	8.61586e+07	3.0744	3.05699	0.017407
